# Supplementary material for: Bis(2,3-diamino­pyridinium) phthalate dihydrate
Source: Acta Crystallogr Sect E Struct Rep Online. 2012 Jan 14;68(Pt 2):o402. doi: 10.1107/S1600536811055838 (PMC3275077; doi:10.1107/S1600536811055838)
Supplement: Supplementary file 2 [file e-68-0o402-Isup2.hkl]

#
# h,k,l, Fc-squared, Fo-squared, sigma(Fo-squared) and status flag
#
data_I
_shelx_title ' goh2m in C2/c (100K)'
_shelx_refln_list_code          4
_shelx_F_calc_maximum      268.35
_exptl_crystal_F_000       888.00
_reflns_d_resolution_high  0.7123
 
loop_
 _symmetry_equiv_pos_as_xyz
 'x, y, z'
 '-x, y, -z+1/2'
 'x+1/2, y+1/2, z'
 '-x+1/2, y+1/2, -z+1/2'
 '-x, -y, -z'
 'x, -y, z-1/2'
 '-x+1/2, -y+1/2, -z'
 'x+1/2, -y+1/2, z-1/2'
 
_cell_length_a    15.7953
_cell_length_b    13.0833
_cell_length_c    11.0122
_cell_angle_alpha  90.000
_cell_angle_beta  115.194
_cell_angle_gamma  90.000
 
_shelx_F_squared_multiplier     1.000
 
loop_
 _refln_index_h
 _refln_index_k
 _refln_index_l
 _refln_F_squared_calc
 _refln_F_squared_meas
 _refln_F_squared_sigma
 _refln_observed_status
   2   0   0     1709.66     1460.18     38.66 o
   4   0   0     1842.38     1771.97     48.61 o
   6   0   0     1592.80     1429.98     70.17 o
   8   0   0    14002.00    13870.66    265.28 o
  10   0   0      315.73      288.00     16.43 o
  12   0   0      194.51      249.75     14.86 o
  14   0   0     4512.31     4401.55     99.67 o
  16   0   0       75.81       92.40     21.87 o
  18   0   0     1089.81     1070.76     62.68 o
   1   1   0     1919.38     1828.40     77.96 o
   3   1   0     1897.29     1697.43     31.84 o
   5   1   0      123.15      131.15      5.99 o
   7   1   0     1116.21     1054.26     19.37 o
   9   1   0     2339.68     2328.14     37.88 o
  11   1   0      241.02      255.76      9.78 o
  13   1   0      690.25      747.64     17.48 o
  15   1   0     1566.22     1563.52     30.11 o
  17   1   0       66.75       66.16     15.58 o
  19   1   0       58.24       11.62     14.79 o
   0   2   0       37.63       37.72      4.03 o
   2   2   0     2707.13     2365.02     57.86 o
   4   2   0    11546.81    10304.01    207.91 o
   6   2   0      465.02      478.93     11.74 o
   8   2   0      123.98      104.27      5.79 o
  10   2   0      905.45      901.78     19.77 o
  12   2   0       22.10       32.78      6.19 o
  14   2   0     1033.48     1000.54     23.60 o
  16   2   0       27.05       23.30      8.80 o
  18   2   0       56.43       44.26     10.48 o
   1   3   0     3105.10     2810.03     44.13 o
   3   3   0     6935.59     6412.71    134.20 o
   5   3   0      371.66      467.60     12.24 o
   7   3   0        3.48        4.90      2.89 o
   9   3   0      273.68      266.98     10.80 o
  11   3   0     1021.27     1004.16     24.57 o
  13   3   0       56.85       57.64      7.33 o
  15   3   0       18.89       18.11      8.03 o
  17   3   0       13.62       13.90      9.21 o
  19   3   0        3.53      -14.39     14.39 o
   0   4   0    16920.19    17583.30    399.73 o
   2   4   0      102.94       77.55      3.13 o
   4   4   0      302.73      259.02     14.16 o
   6   4   0       92.55       80.39      4.63 o
   8   4   0      716.76      652.87     15.46 o
  10   4   0       23.66       21.11      5.38 o
  12   4   0      686.33      668.03     34.24 o
  14   4   0      676.98      669.14     21.08 o
  16   4   0       14.74       11.79      8.50 o
  18   4   0       31.02        7.21     14.93 o
   1   5   0    13441.99    13255.41    213.92 o
   3   5   0     4134.64     4329.70     88.01 o
   5   5   0      599.42      660.06     15.11 o
   7   5   0      457.78      384.69     12.04 o
   9   5   0      430.10      403.59     13.02 o
  11   5   0     2746.29     2684.53     54.71 o
  13   5   0      730.51      816.51     26.91 o
  15   5   0        6.71        4.81      7.91 o
  17   5   0      124.48      105.49     18.06 o
  19   5   0       22.05       -4.77     14.97 o
   0   6   0    11066.56    10979.77    252.39 o
   2   6   0      124.46      120.79      5.11 o
   4   6   0     6226.54     6565.49    110.76 o
   6   6   0       64.65       60.60      4.99 o
   8   6   0     2300.05     2014.84     45.52 o
  10   6   0     4673.31     4455.77     75.33 o
  12   6   0      520.99      551.86     21.29 o
  14   6   0       47.82       46.80     10.12 o
  16   6   0      536.37      557.56     30.66 o
  18   6   0       46.70       57.08     16.79 o
   1   7   0      130.57      114.30      5.90 o
   3   7   0     3661.99     3597.15     50.97 o
   5   7   0      455.47      424.80     11.59 o
   7   7   0      512.11      482.60     14.29 o
   9   7   0      298.35      292.52     13.20 o
  11   7   0       44.35       45.80      8.57 o
  13   7   0        0.13        5.68      8.01 o
  15   7   0     1521.35     1530.64     54.29 o
  17   7   0      189.34      232.21     23.85 o
   0   8   0     2759.43     2918.14     83.74 o
   2   8   0      616.12      697.08     14.77 o
   4   8   0        0.30        3.01      3.73 o
   6   8   0      250.05      237.59      9.79 o
   8   8   0        5.92       -0.79      7.19 o
  10   8   0       42.47       54.33      7.69 o
  12   8   0       14.22        8.24      8.44 o
  14   8   0       65.18       66.82     15.31 o
  16   8   0        9.08        1.27     13.47 o
  18   8   0       14.49        6.31     15.82 o
   1   9   0     1718.16     1707.96     37.32 o
   3   9   0        7.53        6.78      4.14 o
   5   9   0      123.45      112.78      7.14 o
   7   9   0       15.64       -1.29      4.85 o
   9   9   0      110.68      110.48     12.72 o
  11   9   0       17.91       14.57      9.05 o
  13   9   0        0.71      -11.19     11.19 o
  15   9   0      913.51      937.14     41.29 o
  17   9   0        8.03      -13.89     13.89 o
   0  10   0      264.82      307.70     19.85 o
   2  10   0       16.49       16.56      4.93 o
   4  10   0       25.26       34.50      5.53 o
   6  10   0      185.68      178.25     13.20 o
   8  10   0        3.69        0.82      6.54 o
  10  10   0      590.25      549.89     21.51 o
  12  10   0       99.58      102.08     12.86 o
  14  10   0      235.18      258.78     23.49 o
  16  10   0       62.63       43.11     22.92 o
   1  11   0     1947.99     1997.00     43.84 o
   3  11   0      405.06      475.01     14.51 o
   5  11   0        0.37       -1.70      5.41 o
   7  11   0       81.59       48.66      8.14 o
   9  11   0      130.47      108.11     12.46 o
  11  11   0      183.32      221.88     16.61 o
  13  11   0      143.05      236.43     17.53 o
  15  11   0      475.92      523.44     32.59 o
   0  12   0       29.85       54.53     12.60 o
   2  12   0      437.87      437.32     14.13 o
   4  12   0       18.03       29.85      6.53 o
   6  12   0      236.62      255.20     14.31 o
   8  12   0       24.70       25.63      9.53 o
  10  12   0      525.79      565.18     23.59 o
  12  12   0       24.04        5.91     10.85 o
  14  12   0       17.14        1.98     14.44 o
   1  13   0       15.17       12.52      8.55 o
   3  13   0       97.99       95.16     11.31 o
   5  13   0      126.91      126.09     13.94 o
   7  13   0       46.61       23.46     10.61 o
   9  13   0       10.02       10.55     10.57 o
  11  13   0       26.79        9.15     11.24 o
  13  13   0       49.01       24.19     12.84 o
   0  14   0       23.16       16.94     13.39 o
   2  14   0       45.17       33.38      7.80 o
   4  14   0       33.75       15.67     10.44 o
   6  14   0       26.20       19.40     11.03 o
   8  14   0        1.18       19.58     12.01 o
  10  14   0        9.13       10.99     11.51 o
  12  14   0       32.90       16.89     13.09 o
   1  15   0      114.85      101.42      9.70 o
   3  15   0      440.12      491.15     24.41 o
   5  15   0        9.84       12.48     11.69 o
   7  15   0       89.50       49.45     19.51 o
   9  15   0       42.44       42.64     13.88 o
  11  15   0      585.66      717.51     39.12 o
   0  16   0       49.97       41.01     22.55 o
   2  16   0        7.24       -5.46     11.55 o
   4  16   0        3.96       -1.07     11.98 o
   6  16   0       14.56        6.06     12.80 o
   8  16   0       98.69       75.28     15.04 o
   1  17   0      349.44      372.50     37.14 o
   3  17   0        1.62        7.13     13.11 o
   5  17   0       95.94      120.68     25.58 o
   7  17   0       18.86       18.66     19.06 o
   0  18   0      217.11      208.77     32.41 o
 -19   1   1        6.13        6.21     11.12 o
 -17   1   1      158.15      155.79     11.46 o
 -15   1   1        0.03       -2.33      5.67 o
 -13   1   1      308.38      286.39     10.80 o
 -11   1   1      224.60      244.19      9.14 o
  -9   1   1      143.91      189.41      8.17 o
  -7   1   1      274.88      248.03      9.08 o
  -5   1   1       13.08       30.64      3.29 o
  -3   1   1    11003.57     9872.47    416.73 o
  -1   1   1       78.70       51.68      3.36 o
   1   1   1    16142.87    16224.08    482.72 o
   3   1   1      416.82      374.38     10.16 o
   5   1   1     4933.95     4542.19    142.86 o
   7   1   1     4671.21     4754.17     69.19 o
   9   1   1       19.65       21.08      4.20 o
  11   1   1      142.53      185.90      9.16 o
  13   1   1      100.10      125.85      9.29 o
  15   1   1       90.05       59.12      8.72 o
  17   1   1      108.06       59.14     15.60 o
  19   1   1      373.59      278.60     37.46 o
 -20   2   1       38.07       10.23     14.15 o
 -18   2   1      299.81      287.43     17.02 o
 -16   2   1      628.50      640.50     19.15 o
 -14   2   1        2.39       -4.31      5.33 o
 -12   2   1      238.05      259.10     13.08 o
 -10   2   1      676.48      709.27     16.37 o
  -8   2   1      587.49      607.96     20.80 o
  -6   2   1     5630.03     5309.04    273.41 o
  -4   2   1       75.05       94.15      5.17 o
  -2   2   1     1895.50     1820.68     74.01 o
   0   2   1     4912.11     4697.42     91.41 o
   2   2   1    65770.63    61902.12   1388.05 o
   4   2   1     2387.60     2122.11     50.89 o
   6   2   1       41.02       67.06      4.62 o
   8   2   1      363.77      308.90      9.52 o
  10   2   1     1102.27     1087.28     22.93 o
  12   2   1      996.08      933.09     23.88 o
  14   2   1      872.57      878.32     22.26 o
  16   2   1     2522.60     2526.68     50.79 o
  18   2   1      123.68       94.64     24.41 o
 -19   3   1       23.68       -3.83      9.33 o
 -17   3   1       56.50       45.46     11.58 o
 -15   3   1      288.42      282.36     15.04 o
 -13   3   1      538.22      485.21     16.94 o
 -11   3   1     1782.01     1804.21     34.21 o
  -9   3   1     1439.71     1405.07     34.98 o
  -7   3   1      309.54      312.57     10.19 o
  -5   3   1     3852.37     3612.05     61.38 o
  -3   3   1      878.39      848.93     40.43 o
  -1   3   1      102.80      126.56      4.94 o
   1   3   1    17514.01    16370.10    281.44 o
   3   3   1    72013.41    67540.16   1524.92 o
   5   3   1      237.68      346.44     19.86 o
   7   3   1     1237.38     1122.83     20.69 o
   9   3   1        9.91        2.26      4.75 o
  11   3   1     1244.03     1247.46     26.12 o
  13   3   1       20.35       19.56      6.66 o
  15   3   1       77.87       66.75      8.83 o
  17   3   1      154.05      170.63     29.15 o
  19   3   1       84.52       51.34     17.63 o
 -20   4   1        2.44       10.32     23.78 o
 -18   4   1       26.90       11.20      9.11 o
 -16   4   1       21.42       11.19      8.16 o
 -14   4   1     2552.35     2568.91     62.50 o
 -12   4   1     2509.66     2449.05     50.40 o
 -10   4   1      499.71      501.83     16.85 o
  -8   4   1      241.97      252.44      9.77 o
  -6   4   1       17.53       24.95      3.43 o
  -4   4   1      527.99      536.27     18.05 o
  -2   4   1       89.59       66.00      3.38 o
   0   4   1     3899.94     3716.57     61.20 o
   2   4   1       10.87        7.18      3.84 o
   4   4   1      555.33      495.28     15.00 o
   6   4   1     5748.31     5627.50     95.58 o
   8   4   1       88.71      108.52      7.76 o
  10   4   1      572.52      525.66     26.43 o
  12   4   1     2534.94     2446.54     45.47 o
  14   4   1        0.00       -6.44      6.44 o
  16   4   1       17.87      -13.15     13.15 o
  18   4   1      689.46      720.54     49.46 o
 -19   5   1      170.02      172.78     21.34 o
 -17   5   1       60.66       58.93     10.38 o
 -15   5   1       32.68       38.06      9.82 o
 -13   5   1      285.46      315.50     16.93 o
 -11   5   1     2831.26     2694.38     77.02 o
  -9   5   1     1004.17      888.31     47.03 o
  -7   5   1      346.15      310.61      8.55 o
  -5   5   1     2244.98     2080.55     37.09 o
  -3   5   1    10357.68    10528.37    142.70 o
  -1   5   1     1964.30     1745.37     35.13 o
   1   5   1     7914.27     8145.66    132.38 o
   3   5   1      592.37      549.16     20.21 o
   5   5   1      617.93      623.09     20.01 o
   7   5   1      837.89      740.68     20.26 o
   9   5   1     1395.77     1286.29     33.89 o
  11   5   1      712.85      728.58     20.74 o
  13   5   1       31.00       32.39      8.12 o
  15   5   1      344.24      366.27     24.97 o
  17   5   1       22.78       27.71     16.10 o
 -18   6   1      178.64      169.50     21.27 o
 -16   6   1       81.20       82.84     12.16 o
 -14   6   1        0.50       -4.03      8.20 o
 -12   6   1     1995.80     1970.15     49.46 o
 -10   6   1       23.23       14.83     16.31 o
  -8   6   1     1726.18     1548.31     32.25 o
  -6   6   1      118.01      103.64      5.30 o
  -4   6   1     1138.29     1155.94     19.27 o
  -2   6   1        2.32        8.43      3.43 o
   0   6   1     1478.46     1562.64     28.33 o
   2   6   1     1588.14     1591.18     25.21 o
   4   6   1       17.99       15.98      3.84 o
   6   6   1      625.12      582.69     17.32 o
   8   6   1      410.59      388.74     14.61 o
  10   6   1     1172.02     1116.16     23.83 o
  12   6   1       12.82       14.28      8.95 o
  14   6   1        0.46       -1.20     17.29 o
  16   6   1      234.05      266.40     23.81 o
  18   6   1        2.89       -9.11     15.31 o
 -19   7   1       41.80        5.97     16.10 o
 -17   7   1       24.17       22.20     14.46 o
 -15   7   1      616.02      617.22     25.03 o
 -13   7   1      228.60      234.60     15.43 o
 -11   7   1      793.47      798.10     25.85 o
  -9   7   1     1622.77     1495.93     32.32 o
  -7   7   1     2465.61     2308.87     51.61 o
  -5   7   1      984.06      920.39     26.21 o
  -3   7   1       17.67       15.46      3.46 o
  -1   7   1     1686.10     1829.37     32.97 o
   1   7   1     1295.58     1222.32     21.33 o
   3   7   1     2098.76     2137.22     37.87 o
   5   7   1      264.26      319.22     17.63 o
   7   7   1        9.95        7.67      5.33 o
   9   7   1      372.72      338.69     11.93 o
  11   7   1        2.82       -4.90      8.30 o
  13   7   1        6.64       -7.70     11.94 o
  15   7   1        9.01        5.32     14.02 o
  17   7   1      487.63      505.08     35.76 o
 -18   8   1       15.12        2.25     14.88 o
 -16   8   1        3.74       16.00     14.72 o
 -14   8   1       76.70       78.32     11.85 o
 -12   8   1       19.93       13.88      8.32 o
 -10   8   1       59.15       45.78      7.89 o
  -8   8   1      214.41      212.56     12.37 o
  -6   8   1       85.67       80.74     10.47 o
  -4   8   1        0.56        6.78      3.52 o
  -2   8   1       21.73       24.02      5.11 o
   0   8   1      326.95      310.95     10.51 o
   2   8   1     1600.09     1629.05     26.65 o
   4   8   1      138.20      142.85      7.31 o
   6   8   1      380.04      406.67     12.32 o
   8   8   1        0.50        7.30      4.93 o
  10   8   1       88.87       80.97     10.24 o
  12   8   1      367.91      343.70     23.27 o
  14   8   1       22.02      -13.10     13.10 o
  16   8   1       74.95       71.15     24.52 o
 -17   9   1       12.25        3.76     14.70 o
 -15   9   1      481.54      528.50     30.35 o
 -13   9   1      419.87      444.38     21.20 o
 -11   9   1      357.40      370.56     15.52 o
  -9   9   1      203.77      197.80     21.28 o
  -7   9   1       12.25        7.71      5.55 o
  -5   9   1      314.16      357.69     10.36 o
  -3   9   1     2112.24     2180.43     43.17 o
  -1   9   1     1194.26     1272.45     38.44 o
   1   9   1      686.36      739.86     17.82 o
   3   9   1      106.62      118.93      6.74 o
   5   9   1      568.54      556.35     15.02 o
   7   9   1       72.84      105.02      7.49 o
   9   9   1       14.72       10.43      7.99 o
  11   9   1      148.75      154.55     14.14 o
  13   9   1      625.22      708.55     34.08 o
  15   9   1        5.36       -4.28     13.92 o
 -16  10   1       80.59       75.38     18.42 o
 -14  10   1      722.86      834.55     38.11 o
 -12  10   1      417.75      458.71     17.94 o
 -10  10   1      144.21      182.73     15.12 o
  -8  10   1       32.14        9.58      6.43 o
  -6  10   1        1.27       -5.75      5.75 o
  -4  10   1      199.06      209.65      9.06 o
  -2  10   1       39.57       32.65      7.92 o
   0  10   1     1778.58     1828.61     39.97 o
   2  10   1        1.79        1.70      4.64 o
   4  10   1      289.42      264.07     10.75 o
   6  10   1        1.77        6.99      5.42 o
   8  10   1        3.24       -4.57      8.16 o
  10  10   1       39.68       30.12     10.05 o
  12  10   1      350.89      388.32     20.37 o
  14  10   1      206.12      219.35     22.78 o
  16  10   1       97.73       57.59     18.14 o
 -15  11   1        2.69      -14.27     14.27 o
 -13  11   1      301.60      337.71     25.38 o
 -11  11   1      353.85      365.39     18.86 o
  -9  11   1       30.47       28.60      7.88 o
  -7  11   1     1125.11     1123.77     27.82 o
  -5  11   1        5.36       -0.93      6.54 o
  -3  11   1      837.20      831.09     18.43 o
  -1  11   1      306.36      302.52     16.01 o
   1  11   1     2937.98     3025.56     58.14 o
   3  11   1       29.70       31.19      6.21 o
   5  11   1      268.38      218.81     11.28 o
   7  11   1       37.31       38.08     10.98 o
   9  11   1      103.80      116.79     12.94 o
  11  11   1      118.83      130.96     14.28 o
  13  11   1        4.05        6.75     13.31 o
  15  11   1        6.19       -2.10     14.90 o
 -14  12   1       17.10       21.57     16.10 o
 -12  12   1      493.63      589.85     24.48 o
 -10  12   1       26.70       17.06      9.85 o
  -8  12   1     1212.20     1134.11     28.83 o
  -6  12   1      513.20      463.12     17.86 o
  -4  12   1      289.91      293.80     14.98 o
  -2  12   1      793.83      840.83     21.48 o
   0  12   1     1014.46     1067.20     28.57 o
   2  12   1      563.60      585.72     18.42 o
   4  12   1      566.96      506.23     17.04 o
   6  12   1       32.06       34.56     10.17 o
   8  12   1      103.70       97.36     12.59 o
  10  12   1        7.38       -2.65     10.22 o
  12  12   1       40.06       53.82     15.23 o
  14  12   1       59.23       50.53     16.78 o
 -13  13   1      256.29      252.40     33.68 o
 -11  13   1      151.39      160.79     15.91 o
  -9  13   1        0.00       -9.45      9.45 o
  -7  13   1       15.10       21.71      8.54 o
  -5  13   1        6.42        1.73      7.67 o
  -3  13   1       22.27       30.48      8.29 o
  -1  13   1       20.68       22.51      8.65 o
   1  13   1       10.58       17.71      6.72 o
   3  13   1       32.34       26.29      7.93 o
   5  13   1      350.97      364.62     20.56 o
   7  13   1      205.52      247.65     17.94 o
   9  13   1        5.34       -4.87     10.33 o
  11  13   1      123.35       96.30     13.97 o
  13  13   1       95.29       69.53     14.90 o
 -12  14   1       47.14       36.76     13.20 o
 -10  14   1      240.64      265.22     27.84 o
  -8  14   1      148.26      129.04     23.37 o
  -6  14   1       15.28        9.79      8.70 o
  -4  14   1       87.31       82.52     10.82 o
  -2  14   1        3.14        4.49      8.50 o
   0  14   1      328.50      354.10     16.13 o
   2  14   1        7.27        5.05      7.90 o
   4  14   1      512.65      540.32     24.64 o
   6  14   1       30.92       17.38     11.55 o
   8  14   1       29.73       17.61     11.68 o
  10  14   1       90.13      107.84     15.43 o
  12  14   1       43.94       36.70     14.48 o
 -11  15   1      207.63      259.71     26.94 o
  -9  15   1      267.04      303.49     43.16 o
  -7  15   1       14.02        7.49     14.41 o
  -5  15   1       25.50       20.82     12.42 o
  -3  15   1       83.34       82.47     17.93 o
  -1  15   1       19.42       20.30      9.74 o
   1  15   1       29.10       34.15      9.29 o
   3  15   1      894.80      977.53     34.17 o
   5  15   1      101.03       80.57     15.00 o
   7  15   1       12.65        1.75     12.50 o
   9  15   1      112.00      107.10     32.49 o
 -10  16   1       93.08      125.51     26.62 o
  -8  16   1        2.51       -6.14     30.87 o
  -6  16   1      736.69      796.80     41.07 o
  -4  16   1       34.56       40.18     18.20 o
  -2  16   1       63.08       26.16     12.25 o
   0  16   1        3.08       -6.56     10.13 o
   2  16   1        1.38       -6.83     11.51 o
   4  16   1      388.32      427.73     25.01 o
   6  16   1       20.29       15.27     14.59 o
   8  16   1      392.24      462.40     26.16 o
  -7  17   1      215.20      229.87     27.81 o
  -5  17   1       14.79       -0.05     23.36 o
  -3  17   1        0.00       36.54     25.18 o
  -1  17   1      868.40      852.93     42.19 o
   1  17   1        1.05        4.89     33.27 o
   3  17   1       23.68       13.42     13.82 o
   5  17   1       53.16       35.70     14.47 o
   0  18   1       90.20      107.82     25.85 o
   2  18   1       13.24       13.00     17.94 o
 -20   0   2       12.12       -0.22     13.44 o
 -18   0   2       66.67       76.42     32.97 o
 -16   0   2      894.11      857.05     48.64 o
 -14   0   2        8.81       -0.84      6.79 o
 -12   0   2      157.14      165.99     16.03 o
 -10   0   2     2337.56     2569.46     71.60 o
  -6   0   2     1443.68     1538.53     60.37 o
  -4   0   2     4582.08     4089.52    154.25 o
  -2   0   2    48441.54    48509.05   1021.59 o
   0   0   2      329.45      337.95     11.91 o
   2   0   2     2196.27     2388.83     86.64 o
   4   0   2     6942.47     6447.80    185.39 o
   6   0   2     6026.17     5397.79    125.53 o
   8   0   2     1344.25     1396.60     38.19 o
  10   0   2      420.46      506.03     23.66 o
  12   0   2      436.71      367.26     22.40 o
  14   0   2      654.23      621.66     38.44 o
  16   0   2      827.37      825.18     37.33 o
  18   0   2       46.01      -15.23     22.55 o
 -21   1   2        0.02        7.22     12.49 o
 -19   1   2      212.76      201.30     15.45 o
 -17   1   2       59.27       52.99     10.00 o
 -15   1   2      229.74      230.69     11.89 o
 -13   1   2      797.56      785.16     18.69 o
 -11   1   2     1252.98     1320.69     25.97 o
  -9   1   2      658.26      664.19     23.18 o
  -7   1   2      126.83      101.71     15.78 o
  -5   1   2     1203.55     1076.72     43.90 o
  -3   1   2     1278.68     1256.59     43.84 o
  -1   1   2       43.08       30.67      2.16 o
   1   1   2       23.85       28.89      3.08 o
   3   1   2     2532.64     2610.14     50.10 o
   5   1   2     1247.87     1253.13     34.18 o
   7   1   2       17.73       14.90      3.71 o
   9   1   2     1325.94     1330.54     26.60 o
  11   1   2      309.92      278.11     12.15 o
  13   1   2       29.47       30.40      8.56 o
  15   1   2      551.90      574.67     21.93 o
  17   1   2      161.16       95.48     15.08 o
 -20   2   2       22.23       27.63     12.33 o
 -18   2   2       46.04       25.17      9.07 o
 -16   2   2       58.27       44.32      7.65 o
 -14   2   2        9.12       11.73      6.51 o
 -12   2   2     1658.74     1729.27     36.75 o
 -10   2   2      280.15      257.68     14.55 o
  -8   2   2     1427.92     1545.61     34.67 o
  -6   2   2      227.16      249.97      9.40 o
  -4   2   2      140.94      114.80      7.36 o
  -2   2   2      425.59      436.35     11.86 o
   0   2   2    12248.44    11971.47    221.65 o
   2   2   2    19669.75    18792.04    348.94 o
   4   2   2     5094.27     4986.91     76.27 o
   6   2   2       31.10       19.65      3.30 o
   8   2   2      154.02      191.36      8.94 o
  10   2   2      214.13      209.60     10.87 o
  12   2   2      200.06      183.21     10.27 o
  14   2   2       18.86        3.93      8.55 o
  16   2   2      108.15       89.61     14.25 o
  18   2   2       80.64       39.63     16.58 o
 -19   3   2       18.45       15.94     11.27 o
 -17   3   2       52.21       35.46      7.99 o
 -15   3   2        4.14       -1.87      6.84 o
 -13   3   2      258.71      237.10     12.58 o
 -11   3   2      133.12      129.62     11.02 o
  -9   3   2       87.87       89.57      5.76 o
  -7   3   2      325.54      344.05      9.35 o
  -5   3   2     5482.68     4994.10    139.17 o
  -3   3   2      508.92      629.79     26.01 o
  -1   3   2      556.65      577.90     15.72 o
   1   3   2     3035.55     3013.14     72.68 o
   3   3   2      924.89     1015.09     22.48 o
   5   3   2      123.22      157.41      8.00 o
   7   3   2      128.25      107.10      6.95 o
   9   3   2      344.32      371.36     12.11 o
  11   3   2      109.48      105.20      8.16 o
  13   3   2      115.18       99.65     10.78 o
  15   3   2        5.98       -1.91     10.63 o
  17   3   2       14.24       16.25     28.64 o
 -20   4   2      108.35       87.17     18.83 o
 -18   4   2       70.20       37.36      9.75 o
 -16   4   2       47.22       30.72      9.87 o
 -14   4   2      783.70      834.89     23.54 o
 -12   4   2      328.89      330.81     13.40 o
 -10   4   2      144.27      133.18     11.04 o
  -8   4   2      578.88      596.88     13.79 o
  -6   4   2      147.32      124.65      5.64 o
  -4   4   2     5968.56     5444.49    138.75 o
  -2   4   2     1001.54      991.38     34.66 o
   0   4   2      895.66      959.54     27.27 o
   2   4   2      454.09      380.40     27.34 o
   4   4   2     2305.96     2103.88     38.74 o
   6   4   2      122.12      135.07      8.43 o
   8   4   2      570.59      540.14     15.16 o
  10   4   2      635.33      634.58     16.55 o
  12   4   2      240.76      239.47     11.74 o
  14   4   2      194.18      201.42     15.71 o
  16   4   2        2.00      -13.70     13.70 o
  18   4   2       37.61        9.76     17.13 o
 -19   5   2        1.14       -2.80      9.55 o
 -17   5   2        5.68       -2.46      9.26 o
 -15   5   2      162.37      181.04     19.17 o
 -13   5   2     3255.51     3219.72     75.16 o
 -11   5   2      678.18      618.51     20.98 o
  -9   5   2     2565.19     2370.04     51.33 o
  -7   5   2       37.46       25.65      3.85 o
  -5   5   2     2025.88     2014.19     75.36 o
  -3   5   2     1460.39     1436.43     44.49 o
  -1   5   2     1685.63     1697.23     29.89 o
   1   5   2     3327.09     3775.23     77.62 o
   3   5   2     8312.18     7819.18    162.84 o
   5   5   2    11315.07    11048.52    189.87 o
   7   5   2       98.87       92.74      7.42 o
   9   5   2      950.58      969.17     21.28 o
  11   5   2      426.87      418.68     13.84 o
  13   5   2      166.13      176.24     14.39 o
  15   5   2      219.99      228.28     22.26 o
  17   5   2      123.56       93.91     18.93 o
 -20   6   2      185.63      192.14     36.24 o
 -18   6   2      183.72      169.02     27.62 o
 -16   6   2        1.54       -3.23      9.36 o
 -14   6   2      729.99      756.44     26.15 o
 -12   6   2     3854.28     3705.42     84.85 o
 -10   6   2      246.27      236.72     13.53 o
  -8   6   2       99.00       86.60      7.89 o
  -6   6   2      419.05      503.97     13.31 o
  -4   6   2     1803.28     1929.21     41.87 o
  -2   6   2      195.93      219.31      8.25 o
   0   6   2       55.39       55.19      4.09 o
   2   6   2     6584.07     7095.46    110.36 o
   4   6   2     3524.39     3438.83     60.86 o
   6   6   2       23.14       24.29      4.87 o
   8   6   2      283.13      251.06     12.56 o
  10   6   2      362.86      318.70     14.69 o
  12   6   2        9.02       11.28      9.39 o
  14   6   2       51.75       66.36     16.23 o
  16   6   2        1.72       -1.36     15.70 o
 -19   7   2       63.78       45.15     16.95 o
 -17   7   2        4.74        3.83     10.27 o
 -15   7   2       49.60       57.65     10.92 o
 -13   7   2        8.77       -5.11      7.82 o
 -11   7   2     4250.69     4252.25     95.98 o
  -9   7   2     1363.44     1167.01     36.24 o
  -7   7   2      639.48      600.53     23.87 o
  -5   7   2      731.43      760.42     20.13 o
  -3   7   2      623.80      606.04     13.02 o
  -1   7   2     2194.53     2238.75     41.68 o
   1   7   2       29.95       37.39      3.94 o
   3   7   2        0.24       -3.76      3.76 o
   5   7   2      722.51      738.11     18.50 o
   7   7   2      223.40      236.60     11.02 o
   9   7   2        8.79       19.41      6.99 o
  11   7   2       91.88       94.28     10.99 o
  13   7   2      961.85      952.66     43.49 o
  15   7   2      175.04      213.55     22.83 o
  17   7   2        0.26      -14.58     16.43 o
 -18   8   2       62.30       49.91     16.32 o
 -16   8   2       47.27       30.77     12.63 o
 -14   8   2       21.41       30.89     10.04 o
 -12   8   2      115.14      134.52     12.31 o
 -10   8   2        3.02       -5.51      6.06 o
  -8   8   2      191.41      197.46     10.71 o
  -6   8   2      177.09      162.76      9.26 o
  -4   8   2     4103.17     4024.64     61.33 o
  -2   8   2       94.13      114.39      7.16 o
   0   8   2     1619.27     1738.64     31.12 o
   2   8   2       85.78       79.06      6.20 o
   4   8   2     4074.51     4010.80     75.85 o
   6   8   2      186.51      215.73     10.54 o
   8   8   2       99.68      138.62     18.08 o
  10   8   2       18.16       23.45      7.66 o
  12   8   2      311.94      370.23     24.97 o
  14   8   2       46.50       40.92     16.06 o
  16   8   2        1.67        0.07     16.18 o
 -17   9   2        0.39      -12.71     12.71 o
 -15   9   2       23.48       22.90     10.81 o
 -13   9   2      432.20      428.27     20.95 o
 -11   9   2       64.78       69.54      8.76 o
  -9   9   2     3230.35     2902.19     73.70 o
  -7   9   2      691.22      687.73     24.49 o
  -5   9   2     2907.43     2891.75     48.27 o
  -3   9   2       39.13       33.00      5.34 o
  -1   9   2     1145.28     1105.64     24.72 o
   1   9   2       51.35       71.18      5.95 o
   3   9   2      931.41      936.54     19.18 o
   5   9   2     1469.44     1548.02     34.58 o
   7   9   2      853.04      685.15     28.90 o
   9   9   2      214.19      221.94     12.76 o
  11   9   2       95.47      101.20     12.66 o
  13   9   2      773.61      820.55     37.51 o
  15   9   2        2.32       12.61     16.35 o
 -16  10   2        4.77      -10.10     14.89 o
 -14  10   2       24.55       17.73     10.63 o
 -12  10   2       32.20       15.20      8.06 o
 -10  10   2      454.61      447.90     19.48 o
  -8  10   2     1026.79      997.10     23.80 o
  -6  10   2        0.11       -5.54      5.54 o
  -4  10   2      855.20      843.35     21.95 o
  -2  10   2       81.55       73.45      9.61 o
   0  10   2      242.29      243.03     11.23 o
   2  10   2       43.54       50.76      5.94 o
   4  10   2      949.91      934.34     24.68 o
   6  10   2       18.56       22.67      7.70 o
   8  10   2      110.29       96.97      9.87 o
  10  10   2      180.97      180.71     16.21 o
  12  10   2       17.78       -0.02     12.70 o
  14  10   2        3.36      -10.51     14.21 o
 -17  11   2      181.34      217.25     37.39 o
 -15  11   2      293.78      302.51     26.27 o
 -13  11   2      249.14      260.27     18.45 o
 -11  11   2      423.82      400.14     16.92 o
  -9  11   2       82.36       51.96      8.28 o
  -7  11   2      273.53      242.69     13.36 o
  -5  11   2      145.05      149.27     10.37 o
  -3  11   2      980.89     1008.80     23.01 o
  -1  11   2     2192.01     2309.78     50.18 o
   1  11   2       77.21       74.32      6.95 o
   3  11   2        8.77       -5.87      6.45 o
   5  11   2      621.58      497.37     31.10 o
   7  11   2       45.83       17.30      8.24 o
   9  11   2        0.13        6.62      9.90 o
  11  11   2        1.33       -8.13     10.20 o
  13  11   2      386.81      469.81     30.18 o
 -16  12   2        0.27        2.41     16.64 o
 -14  12   2       10.43       -8.36     14.46 o
 -12  12   2     1207.41     1318.63     49.86 o
 -10  12   2        7.91        8.81      7.91 o
  -8  12   2        4.01        1.61      7.36 o
  -6  12   2      376.72      408.47     16.47 o
  -4  12   2      754.86      829.85     23.51 o
  -2  12   2      162.74      171.36     12.18 o
   0  12   2       83.81       89.44     10.04 o
   2  12   2      302.42      360.79     15.15 o
   4  12   2       11.76       14.24      8.13 o
   6  12   2     1441.50     1400.84     34.66 o
   8  12   2        2.70        4.46     10.24 o
  10  12   2       42.70       49.02     12.20 o
  12  12   2        3.87       -6.54     11.67 o
 -15  13   2       30.71       32.16     17.49 o
 -13  13   2       80.50       63.12     17.55 o
 -11  13   2       28.93       25.03     14.62 o
  -9  13   2       38.08       39.03      9.14 o
  -7  13   2       38.65       48.32      9.15 o
  -5  13   2      207.62      230.35     13.87 o
  -3  13   2      471.39      502.08     19.09 o
  -1  13   2        6.18        8.04      7.17 o
   1  13   2       26.21       31.19      8.10 o
   3  13   2      360.71      397.56     20.75 o
   5  13   2      695.01      670.01     23.00 o
   7  13   2       15.61        9.86     10.86 o
   9  13   2        0.18       -7.92     11.22 o
  11  13   2       15.17        2.09     12.26 o
 -12  14   2      125.77      161.43     22.07 o
 -10  14   2       78.25       95.08     20.50 o
  -8  14   2        2.07        4.04     10.84 o
  -6  14   2       99.77      118.12     20.00 o
  -4  14   2     1416.34     1552.10     52.95 o
  -2  14   2        8.80       15.23     10.37 o
   0  14   2        0.47        0.43      7.74 o
   2  14   2      103.94       84.75     10.21 o
   4  14   2      805.44      881.84     33.94 o
   6  14   2        0.62        4.21     11.38 o
   8  14   2        5.87        5.00     11.48 o
  10  14   2       77.11       56.02     15.44 o
 -11  15   2       25.72       21.40     16.82 o
  -9  15   2       13.69       21.82     15.81 o
  -7  15   2        4.16        8.18     11.67 o
  -5  15   2       88.28       69.40     17.31 o
  -3  15   2       14.21       10.85     14.97 o
  -1  15   2       95.98       93.05     15.01 o
   1  15   2      769.14      822.74     29.15 o
   3  15   2      142.37      196.63     18.26 o
   5  15   2      221.00      217.61     19.31 o
   7  15   2       54.55       51.20     20.01 o
   9  15   2      209.79      235.39     26.93 o
 -10  16   2      201.89      223.64     25.61 o
  -8  16   2      160.21      129.73     21.45 o
  -6  16   2       21.85        8.96     22.89 o
  -4  16   2       26.02       10.25     16.22 o
  -2  16   2       89.51       74.02     15.00 o
   0  16   2        2.02       -0.55     10.41 o
   2  16   2      143.75      188.56     19.07 o
   4  16   2       73.06       66.98     15.18 o
   6  16   2        0.69        1.34     13.19 o
   8  16   2       12.74       24.48     15.05 o
  -7  17   2      102.91       80.20     28.98 o
  -5  17   2      306.09      301.00     43.60 o
  -3  17   2       21.73       10.62     14.37 o
  -1  17   2       40.30       40.69     12.33 o
   1  17   2       58.57       56.36     36.97 o
   3  17   2       23.38       51.61     18.70 o
   5  17   2       21.15       -9.31     13.95 o
  -2  18   2       13.23        6.26     13.47 o
   0  18   2       19.74       11.94     24.95 o
 -21   1   3       55.64       61.42     14.36 o
 -19   1   3       22.08       12.29      9.03 o
 -17   1   3      479.64      478.37     18.94 o
 -15   1   3      462.37      449.59     15.01 o
 -13   1   3        7.49       17.51      4.65 o
 -11   1   3     1524.29     1636.01     48.65 o
  -9   1   3      157.28      177.26      9.63 o
  -7   1   3       35.60       30.25      4.44 o
  -5   1   3      645.18      646.24     31.49 o
  -3   1   3    39118.64    39983.05    648.79 o
  -1   1   3     8789.73     9134.82    152.60 o
   1   1   3     5634.93     5512.20    104.68 o
   3   1   3      358.12      402.01     14.77 o
   5   1   3     5363.39     5514.08    128.74 o
   7   1   3       72.69       84.00      6.20 o
   9   1   3      289.10      352.68     14.32 o
  11   1   3      767.01      679.88     20.85 o
  13   1   3      317.03      274.34     15.10 o
  15   1   3        8.97       -4.14     11.96 o
  17   1   3      462.36      421.35     30.63 o
 -20   2   3        0.38        7.34      9.32 o
 -18   2   3      234.92      256.54     22.91 o
 -16   2   3      997.56     1061.23     28.01 o
 -14   2   3      150.58      167.68     10.29 o
 -12   2   3      280.29      266.06     12.05 o
 -10   2   3     3386.93     3540.65     78.53 o
  -8   2   3     4356.75     4498.72     78.88 o
  -6   2   3     5141.88     5224.90    188.99 o
  -4   2   3      896.63      983.04     28.90 o
  -2   2   3     2050.03     2167.16     35.06 o
   0   2   3     1327.36     1491.03     30.51 o
   2   2   3     1252.73     1231.40     50.77 o
   4   2   3       28.54       38.27      3.86 o
   6   2   3      110.40      130.30      9.65 o
   8   2   3      821.26      836.34     21.45 o
  10   2   3      663.58      645.29     19.55 o
  12   2   3       29.96       32.11      8.48 o
  14   2   3       86.69       67.61     12.81 o
  16   2   3       11.59      -12.28     12.28 o
 -21   3   3       13.94       21.49     13.22 o
 -19   3   3        7.75        8.81      9.12 o
 -17   3   3      196.58      203.19     13.54 o
 -15   3   3      680.91      736.50     21.94 o
 -13   3   3       81.96       94.07      8.18 o
 -11   3   3     1006.67      959.31     32.27 o
  -9   3   3       80.86      103.99      5.92 o
  -7   3   3     1439.24     1339.31     26.17 o
  -5   3   3     4089.06     3723.24    283.27 o
  -3   3   3     6178.01     5580.51    279.83 o
  -1   3   3      451.06      444.25     18.43 o
   1   3   3    12177.57    12491.58    276.81 o
   3   3   3       39.09       50.34      4.57 o
   5   3   3      676.46      629.89     15.19 o
   7   3   3      110.93       97.31      6.25 o
   9   3   3        9.92        5.65      5.21 o
  11   3   3       32.36       25.18      7.75 o
  13   3   3       24.82       20.49     11.06 o
  15   3   3        5.14       -5.83     11.82 o
  17   3   3       18.94      -12.63     21.45 o
 -20   4   3        7.77       22.79     11.85 o
 -18   4   3        2.03        6.28      9.67 o
 -16   4   3       83.38       98.93     11.39 o
 -14   4   3        7.88        9.52      6.61 o
 -12   4   3      376.71      351.02     13.82 o
 -10   4   3       29.84       28.42      4.69 o
  -8   4   3     2500.08     2475.24     42.90 o
  -6   4   3      707.60      805.05     22.68 o
  -4   4   3     1062.68     1043.73     30.00 o
  -2   4   3        9.02       30.55      9.64 o
   0   4   3     4061.72     4019.00     79.25 o
   2   4   3      566.08      656.54     20.14 o
   4   4   3     4764.29     4885.28     84.97 o
   6   4   3     1580.28     1557.42     34.54 o
   8   4   3     2396.67     2193.22     44.17 o
  10   4   3      321.92      313.11     17.48 o
  12   4   3        2.06       -5.32      9.50 o
  14   4   3       33.49       13.86     16.79 o
  16   4   3      511.66      527.34     43.01 o
 -19   5   3      369.26      412.88     39.53 o
 -17   5   3        5.77       -4.03      9.19 o
 -15   5   3      285.57      306.67     17.82 o
 -13   5   3     1680.91     1731.15     38.80 o
 -11   5   3      938.66      979.41     24.37 o
  -9   5   3     3239.26     3055.80     52.89 o
  -7   5   3     3318.04     3394.50     65.79 o
  -5   5   3       15.99       22.89      3.95 o
  -3   5   3        0.12        6.28      3.36 o
  -1   5   3     1319.19     1317.04     32.55 o
   1   5   3       58.70       67.86      6.01 o
   3   5   3     4303.66     4356.59     88.55 o
   5   5   3     4655.98     4584.87     93.72 o
   7   5   3        0.13       -1.51      5.11 o
   9   5   3      401.75      413.51     15.92 o
  11   5   3      363.27      353.91     18.73 o
  13   5   3      189.06      195.43     15.81 o
  15   5   3       30.25       -2.82     15.15 o
  17   5   3       31.79      -13.92     23.31 o
 -20   6   3        2.75        9.90     10.65 o
 -18   6   3        0.04       -3.19     10.03 o
 -16   6   3       35.42       32.26     10.04 o
 -14   6   3      260.61      236.40     16.06 o
 -12   6   3      100.47      101.37     10.41 o
 -10   6   3        7.41        5.82      5.96 o
  -8   6   3      603.44      625.51     17.60 o
  -6   6   3      283.75      292.07     10.57 o
  -4   6   3     1860.56     2113.08     57.32 o
  -2   6   3     8151.47     7986.19    155.61 o
   0   6   3        4.39        3.00      4.23 o
   2   6   3      100.63      106.05      9.87 o
   4   6   3        0.05        1.88      4.93 o
   6   6   3      498.61      446.91     17.77 o
   8   6   3       28.33       55.19      8.49 o
  10   6   3      255.56      246.01     16.18 o
  12   6   3      729.87      744.84     27.29 o
  14   6   3       12.94      -13.93     13.93 o
  16   6   3      133.54       89.04     25.17 o
 -19   7   3       32.17       19.46     12.15 o
 -17   7   3        0.28       -9.64      9.64 o
 -15   7   3      828.81      856.91     39.46 o
 -13   7   3       13.36        9.78      8.43 o
 -11   7   3     2726.42     2804.20     66.55 o
  -9   7   3       85.89      106.03      9.40 o
  -7   7   3     1534.31     1586.06     38.25 o
  -5   7   3      148.17      155.77      9.41 o
  -3   7   3      511.70      575.23     15.49 o
  -1   7   3     2723.82     2800.95     46.82 o
   1   7   3        1.72        0.12      4.68 o
   3   7   3      277.77      315.30     15.43 o
   5   7   3       18.88       24.85      7.19 o
   7   7   3     6304.56     6006.80    112.73 o
   9   7   3       26.29       15.16      7.69 o
  11   7   3      232.37      232.87     16.64 o
  13   7   3       10.38        4.66     14.65 o
  15   7   3      363.87      378.10     29.30 o
 -18   8   3       70.19       73.50     13.88 o
 -16   8   3       37.57       21.26     10.99 o
 -14   8   3       66.75       69.05     12.00 o
 -12   8   3       33.05       25.82      8.89 o
 -10   8   3       43.44       35.69      6.74 o
  -8   8   3     2572.02     2520.94     63.99 o
  -6   8   3     2707.83     2606.80     65.06 o
  -4   8   3      376.69      377.92     13.87 o
  -2   8   3      233.78      252.73     10.98 o
   0   8   3        2.90        3.10      3.95 o
   2   8   3      791.39      758.26     18.36 o
   4   8   3      816.13      769.25     30.15 o
   6   8   3     1391.72     1339.21     31.32 o
   8   8   3      363.86      381.94     16.01 o
  10   8   3        7.03       -3.87      8.04 o
  12   8   3       23.00        0.89     13.63 o
  14   8   3        3.66      -14.65     14.65 o
 -17   9   3        5.89       -8.92     10.92 o
 -15   9   3       40.72       36.67     11.29 o
 -13   9   3      688.86      720.56     26.70 o
 -11   9   3      182.75      185.52     16.66 o
  -9   9   3     2116.80     1962.74     38.69 o
  -7   9   3        2.35       -4.34     11.97 o
  -5   9   3      258.08      250.89     17.74 o
  -3   9   3        3.84        2.68      5.11 o
  -1   9   3      382.00      392.72     15.19 o
   1   9   3       13.98       18.47      5.30 o
   3   9   3        4.70        1.19      6.80 o
   5   9   3      692.94      802.23     22.49 o
   7   9   3        2.00       -4.52      6.86 o
   9   9   3      193.76      183.22     12.66 o
  11   9   3       17.10        9.00     10.76 o
  13   9   3       70.42      104.90     18.76 o
  15   9   3       89.32       70.89     19.43 o
 -18  10   3      224.99      218.22     24.74 o
 -16  10   3       31.15       38.18     12.13 o
 -14  10   3        0.20       -7.96      9.53 o
 -12  10   3       27.26       18.50      9.76 o
 -10  10   3      180.96      179.39     11.35 o
  -8  10   3     2525.25     2505.13     55.97 o
  -6  10   3       14.71       10.69      7.39 o
  -4  10   3     1766.26     1820.00     45.15 o
  -2  10   3     4068.53     4140.65     73.01 o
   0  10   3      902.26      943.19     21.91 o
   2  10   3      581.93      553.19     17.14 o
   4  10   3        0.49       -0.44      6.69 o
   6  10   3       22.31        8.28      7.51 o
   8  10   3      574.06      572.42     20.12 o
  10  10   3      421.70      496.16     22.88 o
  12  10   3      451.52      518.95     24.54 o
  14  10   3       13.92       -7.44     15.54 o
 -17  11   3      109.88      124.16     21.73 o
 -15  11   3        2.08       -8.68     10.85 o
 -13  11   3       41.01       20.62     10.75 o
 -11  11   3      290.32      341.69     19.66 o
  -9  11   3       31.60       16.22      7.29 o
  -7  11   3      176.47      160.77     10.86 o
  -5  11   3      978.56      934.59     24.19 o
  -3  11   3      114.78      157.48     15.61 o
  -1  11   3      744.36      755.15     23.02 o
   1  11   3      199.13      209.35     11.29 o
   3  11   3      184.32      167.87     11.84 o
   5  11   3        8.62       -1.82      7.55 o
   7  11   3     1709.11     1707.46     39.95 o
   9  11   3      250.38      273.23     18.70 o
  11  11   3       10.84       -0.90     11.55 o
  13  11   3        9.95       -8.57     15.63 o
 -16  12   3        4.29        7.29     16.54 o
 -14  12   3       77.41       55.38     13.40 o
 -12  12   3      103.53      157.37     16.96 o
 -10  12   3       32.74       13.08      9.86 o
  -8  12   3      111.88      139.65     14.44 o
  -6  12   3      287.53      291.56     18.35 o
  -4  12   3     1157.94     1185.25     53.31 o
  -2  12   3      215.82      249.87     15.17 o
   0  12   3        4.02       -2.84      6.77 o
   2  12   3      335.37      315.89     14.93 o
   4  12   3       43.17       51.28      9.60 o
   6  12   3       32.62       50.80     10.10 o
   8  12   3      456.39      487.36     23.17 o
  10  12   3       86.68      169.93     31.69 o
  12  12   3       10.24       -3.79     12.53 o
 -15  13   3        1.18       14.07     17.12 o
 -13  13   3       36.97       27.43     15.44 o
 -11  13   3        1.97       -8.15     10.15 o
  -9  13   3       32.92       46.23     11.56 o
  -7  13   3      984.66     1103.01     35.19 o
  -5  13   3     1251.74     1313.53     45.24 o
  -3  13   3       60.60       47.18     12.21 o
  -1  13   3        6.05        6.86      8.78 o
   1  13   3      348.90      381.94     16.51 o
   3  13   3      576.26      551.40     21.06 o
   5  13   3      151.26      142.63     13.13 o
   7  13   3      161.49      162.65     19.74 o
   9  13   3      114.51      116.32     15.08 o
  11  13   3       82.86       77.70     15.77 o
 -14  14   3       69.52       68.14     20.06 o
 -12  14   3      392.03      430.70     29.36 o
 -10  14   3      557.40      605.30     32.66 o
  -8  14   3       99.50      122.72     15.28 o
  -6  14   3      426.02      459.18     23.56 o
  -4  14   3      594.64      665.63     35.64 o
  -2  14   3      110.27      148.75     16.57 o
   0  14   3       44.01       54.79     10.77 o
   2  14   3      354.01      385.16     17.75 o
   4  14   3       58.58       47.85     11.13 o
   6  14   3        0.04      -11.04     11.04 o
   8  14   3      249.47      344.97     22.75 o
  10  14   3       54.79       32.86     14.04 o
 -11  15   3      118.96      119.62     21.35 o
  -9  15   3      315.79      327.84     22.09 o
  -7  15   3        0.00      -13.05     13.05 o
  -5  15   3        0.51       -7.19     14.18 o
  -3  15   3        2.35       11.16     12.81 o
  -1  15   3       25.02       10.53     10.01 o
   1  15   3       22.97       31.33     10.87 o
   3  15   3        2.41        4.20     10.35 o
   5  15   3        7.44       -3.63     12.18 o
   7  15   3      151.28      141.49     25.23 o
   9  15   3      257.19      288.81     42.47 o
 -10  16   3      180.43      231.15     35.35 o
  -8  16   3      708.74      719.44     55.59 o
  -6  16   3        3.29        3.04     14.93 o
  -4  16   3        3.33      -12.38     12.93 o
  -2  16   3      412.75      465.82     26.92 o
   0  16   3      274.15      335.82     20.41 o
   2  16   3      437.97      446.95     22.69 o
   4  16   3        7.06       -3.46     13.79 o
   6  16   3     1147.75     1307.82     43.50 o
  -7  17   3       30.11       11.61     25.77 o
  -5  17   3        5.75       -3.48     13.36 o
  -3  17   3        0.05       -0.88     13.85 o
  -1  17   3       17.23        4.61     11.97 o
   1  17   3      115.68       88.27     16.85 o
   3  17   3       22.85       17.31     17.88 o
 -20   0   4      243.15      279.72     24.47 o
 -18   0   4      606.99      592.25     30.48 o
 -16   0   4     1136.83     1183.36     51.98 o
 -14   0   4      445.54      431.03     20.22 o
 -12   0   4      320.13      279.74     19.86 o
  -8   0   4     8174.87     7732.69    201.11 o
  -6   0   4     1384.73     1437.70     40.79 o
  -4   0   4      532.67      461.50     12.00 o
  -2   0   4     5412.11     5598.56    202.55 o
   0   0   4    19663.84    20281.08    518.00 o
   2   0   4     8903.34     8754.07    178.62 o
   4   0   4     2284.75     1329.51     78.72 o
   6   0   4      550.09      609.69     34.64 o
   8   0   4     1174.74     1204.59     40.23 o
  10   0   4       18.46       29.40     10.94 o
  12   0   4      850.02      743.12     32.75 o
  14   0   4       15.44       -3.17     21.03 o
  16   0   4       67.31       28.35     26.07 o
 -21   1   4       65.23       75.63     12.78 o
 -19   1   4      171.53      146.06     15.12 o
 -17   1   4        5.00       -0.84      7.29 o
 -15   1   4      105.32      106.20      9.32 o
 -13   1   4     1334.97     1395.74     44.03 o
 -11   1   4     1201.06     1139.19     49.69 o
  -9   1   4      122.25       99.74     10.20 o
  -7   1   4     3795.04     3941.14    106.97 o
  -5   1   4     6335.53     6177.32    168.23 o
  -3   1   4     2496.61     2746.26     46.51 o
  -1   1   4    10388.00    10591.38    174.62 o
   1   1   4     5594.76     5412.36     96.51 o
   3   1   4     1491.67     1484.95     33.90 o
   5   1   4      321.23      318.27     14.71 o
   7   1   4     2802.02     2830.54     59.27 o
   9   1   4      220.64      194.23     13.55 o
  11   1   4       21.95       20.87      7.97 o
  13   1   4        5.83        8.41     10.70 o
  15   1   4        2.16      -10.73     17.11 o
 -20   2   4        7.36        5.00      9.33 o
 -18   2   4       24.77       23.43      8.50 o
 -16   2   4      192.04      222.02     13.26 o
 -14   2   4       16.80       13.92      6.01 o
 -12   2   4      182.07      182.71     11.61 o
 -10   2   4      499.96      571.88     21.76 o
  -8   2   4     2719.76     2744.33     82.63 o
  -6   2   4     1733.81     1592.51     44.72 o
  -4   2   4     5483.19     3047.04    113.01 o
  -2   2   4        2.42        0.11      2.27 o
   0   2   4     2548.18     2348.95     61.84 o
   2   2   4        4.75       -0.27      3.26 o
   4   2   4     1053.38     1107.00     21.35 o
   6   2   4       29.73       11.98      6.05 o
   8   2   4     1293.21     1237.30     29.03 o
  10   2   4        9.97       10.26      8.79 o
  12   2   4        7.89        2.12     10.39 o
  14   2   4       51.10       28.82     12.84 o
  16   2   4      121.52       79.35     19.58 o
 -21   3   4       10.57       -0.99     10.93 o
 -19   3   4       15.11       14.10      9.03 o
 -17   3   4       35.25       19.75      7.81 o
 -15   3   4        1.21        0.02      6.21 o
 -13   3   4      137.69      128.13      9.08 o
 -11   3   4      220.38      206.39      9.70 o
  -9   3   4      515.99      510.91     22.27 o
  -7   3   4      190.26      227.67     14.77 o
  -5   3   4     1048.46     1026.41     27.43 o
  -3   3   4      352.90      428.31      8.59 o
  -1   3   4      123.15      154.12      8.22 o
   1   3   4     1225.10     1196.35     31.25 o
   3   3   4      117.80       93.55      5.98 o
   5   3   4        0.39       -1.35      3.58 o
   7   3   4       20.90       22.76      6.50 o
   9   3   4       23.76       30.08      9.03 o
  11   3   4        4.99       17.77     13.18 o
  13   3   4       39.12       20.57     13.11 o
  15   3   4       87.54       65.85     15.02 o
 -20   4   4       39.31       34.78     12.22 o
 -18   4   4       88.43       91.97     11.15 o
 -16   4   4      108.37       91.50     14.67 o
 -14   4   4     1290.77     1309.73     31.59 o
 -12   4   4      662.85      614.31     22.57 o
 -10   4   4       32.51       33.35      5.22 o
  -8   4   4     3138.55     3440.25     61.73 o
  -6   4   4     3573.45     3821.75     76.42 o
  -4   4   4     1242.33     1391.99     26.69 o
  -2   4   4     2028.07     2040.56     49.99 o
   0   4   4     8511.46     8580.25    175.79 o
   2   4   4      948.18      938.91     21.50 o
   4   4   4      614.37      598.79     15.58 o
   6   4   4       56.57       61.05      8.04 o
   8   4   4     1198.27     1207.29     34.24 o
  10   4   4      658.10      648.57     24.46 o
  12   4   4     1300.99     1291.43     38.92 o
  14   4   4       61.83       35.29     13.23 o
  16   4   4        1.97      -14.79     17.00 o
 -21   5   4      244.78      298.81     27.19 o
 -19   5   4      182.78      191.80     24.25 o
 -17   5   4       18.30        2.81      9.14 o
 -15   5   4      181.85      177.43     12.24 o
 -13   5   4     2149.91     2183.32     46.73 o
 -11   5   4      180.57      199.70     10.25 o
  -9   5   4      126.43      136.48      7.80 o
  -7   5   4       32.18       43.42      5.03 o
  -5   5   4        9.97       11.66      4.95 o
  -3   5   4     3665.37     4042.59     94.01 o
  -1   5   4     3909.49     4140.86    191.94 o
   1   5   4     5555.33     6066.60    111.67 o
   3   5   4      742.94      819.81     33.58 o
   5   5   4      729.67      741.26     18.60 o
   7   5   4     2131.91     2086.45     44.00 o
   9   5   4      542.41      532.02     22.07 o
  11   5   4        1.98        7.27     10.38 o
  13   5   4       89.71      100.99     14.46 o
  15   5   4        3.09      -15.45     15.45 o
 -20   6   4        4.10        5.95     15.04 o
 -18   6   4      221.91      237.02     18.47 o
 -16   6   4      384.41      393.46     20.81 o
 -14   6   4      562.53      594.39     23.20 o
 -12   6   4       17.74       18.35      7.22 o
 -10   6   4      194.91      206.30     10.46 o
  -8   6   4     2552.13     2532.31     57.76 o
  -6   6   4     1440.35     1507.84     31.50 o
  -4   6   4      316.53      322.86     13.87 o
  -2   6   4      772.26      770.88     24.48 o
   0   6   4      290.18      275.12     10.11 o
   2   6   4       49.32       56.95      6.16 o
   4   6   4      392.86      427.40     17.24 o
   6   6   4      103.79      117.18      9.16 o
   8   6   4      481.43      419.45     16.49 o
  10   6   4        2.72        6.90      9.55 o
  12   6   4      109.10      108.90     13.92 o
  14   6   4        2.27       -2.90     12.52 o
 -19   7   4       13.40       -0.73     11.73 o
 -17   7   4        2.35       -9.38      9.87 o
 -15   7   4      663.91      753.33     27.57 o
 -13   7   4       81.54      104.23     11.71 o
 -11   7   4      975.72      932.62     26.28 o
  -9   7   4      822.77      793.75     22.94 o
  -7   7   4      128.30      162.91      8.80 o
  -5   7   4     2149.51     2276.64     51.45 o
  -3   7   4      160.71      159.71      9.31 o
  -1   7   4      277.44      289.42     11.48 o
   1   7   4       84.63       77.56     23.59 o
   3   7   4       51.39       45.41      7.90 o
   5   7   4      590.72      593.65     18.38 o
   7   7   4     1016.42     1127.30     28.12 o
   9   7   4      409.20      367.27     16.45 o
  11   7   4       30.16       22.98     11.08 o
  13   7   4       54.97       44.62     13.11 o
  15   7   4      130.02       89.49     20.60 o
 -18   8   4       18.37       -0.91     11.11 o
 -16   8   4       32.81       37.42     11.73 o
 -14   8   4       33.39       37.31     10.46 o
 -12   8   4       40.33       41.56      8.76 o
 -10   8   4      124.23      106.52     13.94 o
  -8   8   4       23.85       12.00      6.48 o
  -6   8   4       17.57       22.38      8.13 o
  -4   8   4       23.00       33.53      5.88 o
  -2   8   4      237.71      255.78     10.36 o
   0   8   4        2.99        6.91      5.82 o
   2   8   4       26.52       15.78      8.88 o
   4   8   4      293.17      307.21     13.99 o
   6   8   4       41.86       41.07      8.25 o
   8   8   4      524.65      512.12     18.74 o
  10   8   4      296.72      294.54     16.05 o
  12   8   4       39.56       39.86     12.50 o
  14   8   4      232.55      228.62     24.63 o
 -19   9   4      134.33      157.33     18.39 o
 -17   9   4      223.02      303.45     37.15 o
 -15   9   4        6.03       -4.59      9.97 o
 -13   9   4      296.51      308.84     18.92 o
 -11   9   4      925.79      886.23     26.51 o
  -9   9   4     1565.90     1711.43     55.25 o
  -7   9   4      728.12      650.62     20.86 o
  -5   9   4        8.78       10.70      7.77 o
  -3   9   4      452.18      425.66     13.13 o
  -1   9   4     1318.71     1350.81     33.64 o
   1   9   4     1836.23     1910.80     49.60 o
   3   9   4        0.05       -5.15      5.96 o
   5   9   4      689.15      586.45     19.74 o
   7   9   4        3.81        6.18      7.79 o
   9   9   4      480.02      426.52     18.41 o
  11   9   4      165.54      147.41     13.21 o
  13   9   4      147.57      146.57     21.91 o
 -18  10   4      163.91      115.01     16.34 o
 -16  10   4      212.73      276.97     35.15 o
 -14  10   4        4.52       -8.07      9.72 o
 -12  10   4       39.76       24.20      9.44 o
 -10  10   4       55.65       41.39     11.87 o
  -8  10   4      183.66      170.51     18.52 o
  -6  10   4       28.91       30.91     16.37 o
  -4  10   4       10.02        1.12      7.26 o
  -2  10   4      526.20      605.65     22.10 o
   0  10   4      120.18      123.12      9.44 o
   2  10   4       66.75       59.47      8.36 o
   4  10   4        0.01        7.37      7.43 o
   6  10   4      398.04      402.46     17.55 o
   8  10   4     1031.71      964.13     41.27 o
  10  10   4      538.99      570.25     21.82 o
  12  10   4        2.61        2.82     15.94 o
 -17  11   4      157.23      186.24     22.10 o
 -15  11   4        0.15       -5.74     11.09 o
 -13  11   4        0.03       -1.40     10.06 o
 -11  11   4      786.47      782.51     32.07 o
  -9  11   4      510.01      480.63     24.98 o
  -7  11   4     1383.26     1373.91     38.76 o
  -5  11   4      410.68      474.65     20.81 o
  -3  11   4     6843.18     6798.44    152.85 o
  -1  11   4       39.51       35.70      8.60 o
   1  11   4      634.53      614.06     18.69 o
   3  11   4       45.55       35.27      8.99 o
   5  11   4      182.41      135.01     12.04 o
   7  11   4      208.44      209.86     14.34 o
   9  11   4       88.60       69.54     13.55 o
  11  11   4      754.21      903.10     32.94 o
 -16  12   4       90.45      134.07     17.64 o
 -14  12   4      240.16      245.74     19.42 o
 -12  12   4      110.89       89.61     13.86 o
 -10  12   4      114.09      109.10     26.73 o
  -8  12   4      452.51      446.62     21.54 o
  -6  12   4      247.97      245.84     16.86 o
  -4  12   4       27.32       24.20      9.98 o
  -2  12   4      583.26      602.69     25.52 o
   0  12   4       76.61       75.02      8.96 o
   2  12   4        0.47        0.65      8.37 o
   4  12   4      286.10      273.33     17.40 o
   6  12   4        7.53        0.02      9.54 o
   8  12   4        0.31       -0.39     11.58 o
  10  12   4      134.90      163.26     19.12 o
 -15  13   4        8.06        3.12     16.38 o
 -13  13   4       78.80       59.79     19.86 o
 -11  13   4        0.33       -0.18     10.32 o
  -9  13   4        6.64       -0.90      9.79 o
  -7  13   4        0.05       11.61     13.13 o
  -5  13   4      366.55      339.48     26.32 o
  -3  13   4       42.76       50.41     12.38 o
  -1  13   4      136.08      133.05     14.04 o
   1  13   4      102.87      114.79     11.50 o
   3  13   4        3.65       11.76      9.64 o
   5  13   4       26.99       29.13     10.87 o
   7  13   4       62.80       84.79     14.66 o
   9  13   4       61.60       47.62     13.99 o
 -14  14   4       77.03       77.16     26.39 o
 -12  14   4        1.63       -3.39     11.28 o
 -10  14   4        6.49       -2.57     10.67 o
  -8  14   4      114.87      111.28     19.21 o
  -6  14   4      472.92      504.65     32.13 o
  -4  14   4       56.55       30.14     12.78 o
  -2  14   4      298.15      313.54     21.83 o
   0  14   4      113.28      100.98     14.69 o
   2  14   4        0.02        0.70      9.99 o
   4  14   4       51.28       41.49     11.35 o
   6  14   4       50.59       22.78     13.18 o
   8  14   4      174.50      181.99     19.97 o
 -11  15   4       18.78        7.82     14.75 o
  -9  15   4       83.00       84.29     27.59 o
  -7  15   4       78.94       42.97     15.87 o
  -5  15   4      891.25      915.83     34.69 o
  -3  15   4      477.62      499.97     42.00 o
  -1  15   4       83.66       82.59     12.56 o
   1  15   4      318.72      350.44     19.95 o
   3  15   4        9.13       -0.85     11.06 o
   5  15   4      189.59      168.31     25.88 o
   7  15   4       68.57       23.91     14.21 o
 -10  16   4       13.39       12.65     16.01 o
  -8  16   4       59.89       43.86     17.79 o
  -6  16   4       17.44       28.30     13.46 o
  -4  16   4       24.18       23.51     15.12 o
  -2  16   4       35.41       29.37     11.61 o
   0  16   4      398.86      444.21     22.44 o
   2  16   4       67.56       73.55     15.72 o
   4  16   4      267.81      287.39     28.00 o
  -7  17   4      777.86      799.44     34.95 o
  -5  17   4       12.71       16.65     14.67 o
  -3  17   4       88.68       51.92     16.31 o
  -1  17   4       48.16       33.36     12.49 o
   1  17   4       28.33       31.20     13.59 o
   3  17   4       10.90       -4.35     28.99 o
 -21   1   5      123.72      151.98     14.92 o
 -19   1   5        6.08       -0.90      8.38 o
 -17   1   5       49.38       73.76     14.28 o
 -15   1   5       20.84        3.32      7.16 o
 -13   1   5       83.02       61.22     10.21 o
 -11   1   5     1836.87     1976.24     57.43 o
  -9   1   5      193.56      216.24      9.32 o
  -7   1   5      704.62      807.87     19.28 o
  -5   1   5        0.46        1.42      2.47 o
  -3   1   5     3162.07     3172.77     69.68 o
  -1   1   5     1220.05     1370.23     32.65 o
   1   1   5     2035.83     2123.96     38.42 o
   3   1   5      954.30      801.45     16.48 o
   5   1   5       70.72       72.11      8.85 o
   7   1   5       70.85       61.76      6.94 o
   9   1   5      261.09      210.86     14.47 o
  11   1   5      701.11      646.45     25.61 o
  13   1   5       24.86       10.18     15.86 o
  15   1   5      393.22      404.94     32.86 o
 -20   2   5       66.56       66.02     11.24 o
 -18   2   5      254.83      225.14     20.15 o
 -16   2   5      414.85      398.00     18.94 o
 -14   2   5      443.78      417.94     15.50 o
 -12   2   5       28.26       38.28     14.92 o
 -10   2   5      197.29      177.70     13.04 o
  -8   2   5      221.28      250.91     11.13 o
  -6   2   5     5980.20     6087.46    112.93 o
  -4   2   5      177.74      179.28      6.36 o
  -2   2   5      213.95      231.93     12.80 o
   0   2   5     1441.69     1492.88     28.63 o
   2   2   5     4506.64     4566.63     88.93 o
   4   2   5     3365.91     3379.35     59.34 o
   6   2   5      131.66      133.09     11.15 o
   8   2   5      630.68      602.06     22.59 o
  10   2   5      549.62      620.24     24.45 o
  12   2   5      636.65      632.31     26.46 o
  14   2   5      167.53      111.66     33.10 o
 -21   3   5       20.33       22.42     10.97 o
 -19   3   5       41.62       25.00     10.76 o
 -17   3   5       62.15       57.61     11.44 o
 -15   3   5       57.41       52.57      8.86 o
 -13   3   5      573.69      553.92     22.54 o
 -11   3   5      236.66      223.44     11.44 o
  -9   3   5      253.61      262.62     13.08 o
  -7   3   5      100.42      115.82      6.79 o
  -5   3   5     1189.74     1195.25     27.62 o
  -3   3   5     2540.02     3025.56     49.32 o
  -1   3   5      490.36      544.25     13.39 o
   1   3   5       10.70        9.02      4.37 o
   3   3   5     3530.30     3626.76     72.55 o
   5   3   5     1109.85     1127.79     24.99 o
   7   3   5      169.78      158.88     12.30 o
   9   3   5       14.86       12.35      9.26 o
  11   3   5      236.32      267.60     18.06 o
  13   3   5       82.96       58.89     14.15 o
  15   3   5        6.60      -14.93     16.81 o
 -20   4   5       29.44       30.29     11.90 o
 -18   4   5        5.61       11.24      9.67 o
 -16   4   5      772.30      768.39     23.37 o
 -14   4   5       20.69       19.96      6.95 o
 -12   4   5      862.50      876.37     21.49 o
 -10   4   5       12.44       15.48      5.17 o
  -8   4   5     1166.74     1254.48     28.74 o
  -6   4   5      285.43      298.71     18.67 o
  -4   4   5     5896.53     6264.74     90.61 o
  -2   4   5       17.72       16.67      4.16 o
   0   4   5      516.65      545.29     15.85 o
   2   4   5     1050.49     1021.94     22.32 o
   4   4   5     2375.15     2318.38     44.18 o
   6   4   5      389.68      386.92     15.21 o
   8   4   5      490.54      559.75     22.37 o
  10   4   5      132.77      163.10     14.60 o
  12   4   5      538.52      596.53     26.17 o
  14   4   5       59.76       44.70     14.77 o
 -21   5   5      204.31      270.17     26.09 o
 -19   5   5      254.27      316.14     25.98 o
 -17   5   5      210.28      278.80     15.84 o
 -15   5   5     1167.93     1318.62     32.83 o
 -13   5   5      172.59      211.01     12.09 o
 -11   5   5     1001.87     1011.86     23.62 o
  -9   5   5      708.96      778.49     21.29 o
  -7   5   5        6.62        6.33      4.60 o
  -5   5   5      412.65      442.36     12.42 o
  -3   5   5       25.48       37.61      4.72 o
  -1   5   5     1313.95     1288.35     29.06 o
   1   5   5       14.01        7.48      4.27 o
   3   5   5      198.72      223.98     11.05 o
   5   5   5       72.88       76.48      8.15 o
   7   5   5      473.49      489.88     17.75 o
   9   5   5      165.53      153.74     14.02 o
  11   5   5      243.68      221.92     17.28 o
  13   5   5      120.66      117.83     21.42 o
  15   5   5       10.32      -10.07     13.82 o
 -20   6   5      168.33      208.56     23.95 o
 -18   6   5       30.80       31.40     11.29 o
 -16   6   5        1.11       12.65      9.70 o
 -14   6   5     1036.14     1107.20     29.15 o
 -12   6   5      340.17      298.42     13.48 o
 -10   6   5     2333.57     2222.97     43.24 o
  -8   6   5      208.83      193.99     13.05 o
  -6   6   5     5271.05     5740.84    146.86 o
  -4   6   5     4538.17     4693.96     94.78 o
  -2   6   5      230.15      236.59     15.37 o
   0   6   5      417.16      464.32     13.82 o
   2   6   5       17.31       17.93      5.36 o
   4   6   5      654.14      690.75     20.06 o
   6   6   5       49.88       64.98     11.36 o
   8   6   5      268.61      246.57     14.05 o
  10   6   5      267.30      261.65     17.98 o
  12   6   5      450.45      449.69     33.77 o
  14   6   5      121.10       64.27     17.18 o
 -19   7   5      478.88      630.55     28.86 o
 -17   7   5      964.42     1103.19     36.38 o
 -15   7   5       12.07       11.21      9.72 o
 -13   7   5       24.38       19.90      8.16 o
 -11   7   5      666.81      615.65     20.70 o
  -9   7   5       79.23      106.72      9.32 o
  -7   7   5      126.23      141.10      9.30 o
  -5   7   5      427.75      482.36     18.55 o
  -3   7   5     2299.94     2350.87     75.15 o
  -1   7   5      510.94      541.69     17.02 o
   1   7   5        2.07        4.81      5.04 o
   3   7   5      981.70     1032.86     25.86 o
   5   7   5     1239.64     1200.29     30.72 o
   7   7   5       11.92        6.30      7.91 o
   9   7   5      387.76      391.41     17.78 o
  11   7   5        3.34        0.76     11.21 o
  13   7   5       13.79       -4.77     24.83 o
 -18   8   5       16.95        2.30     12.03 o
 -16   8   5      625.36      706.72     40.10 o
 -14   8   5      185.56      231.79     16.83 o
 -12   8   5       15.03        9.53      8.44 o
 -10   8   5      117.55      121.66     11.08 o
  -8   8   5        1.48       12.90      6.67 o
  -6   8   5      231.28      239.68     14.69 o
  -4   8   5      148.98      144.95      9.92 o
  -2   8   5     2317.89     2528.55     94.13 o
   0   8   5     1829.31     1929.19     38.95 o
   2   8   5      369.82      376.77     15.36 o
   4   8   5      124.28      167.38     11.46 o
   6   8   5       40.50       50.12      9.03 o
   8   8   5      174.76      165.59     12.88 o
  10   8   5        4.80       -6.45     16.58 o
  12   8   5        0.78        8.41     13.36 o
 -19   9   5        0.03       -6.36     12.12 o
 -17   9   5       49.74       41.74     13.24 o
 -15   9   5       47.52       38.04     11.15 o
 -13   9   5      129.07      127.26     18.83 o
 -11   9   5      413.46      382.98     21.84 o
  -9   9   5       52.99       45.42      8.87 o
  -7   9   5        0.21       -6.09      6.09 o
  -5   9   5      114.12      114.24      9.89 o
  -3   9   5      382.41      363.17     13.84 o
  -1   9   5      997.27      952.14     21.21 o
   1   9   5       17.83       10.17      6.80 o
   3   9   5       59.83       49.84      8.59 o
   5   9   5      105.35       97.06     10.40 o
   7   9   5        5.96        5.65      8.95 o
   9   9   5      131.35      114.36     12.48 o
  11   9   5       52.32       73.59     12.20 o
  13   9   5      329.94      354.05     29.90 o
 -18  10   5        1.39       -8.27     12.66 o
 -16  10   5        2.92       -4.55     11.21 o
 -14  10   5       16.16        4.94     10.49 o
 -12  10   5     1012.81      995.09     29.86 o
 -10  10   5     1598.23     1595.93     40.16 o
  -8  10   5       97.78       90.78     12.66 o
  -6  10   5     2024.77     2068.90     47.79 o
  -4  10   5     1403.38     1376.81     36.43 o
  -2  10   5      137.06      130.01     13.22 o
   0  10   5       20.30       12.34      6.53 o
   2  10   5      302.02      273.06     14.68 o
   4  10   5       61.44       55.72     11.66 o
   6  10   5       35.85       51.80      9.90 o
   8  10   5      493.26      513.36     20.76 o
  10  10   5       32.57       54.11     13.55 o
  12  10   5       66.92       56.88     18.90 o
 -17  11   5      223.82      219.30     20.21 o
 -15  11   5      164.19      172.36     20.01 o
 -13  11   5        7.92       -0.03      9.51 o
 -11  11   5      322.82      318.48     31.13 o
  -9  11   5       19.01       10.42      9.08 o
  -7  11   5      795.52      837.35     26.11 o
  -5  11   5      347.00      319.04     19.08 o
  -3  11   5     1764.98     1759.67     48.44 o
  -1  11   5       47.82       33.88      8.23 o
   1  11   5      212.54      239.05     14.01 o
   3  11   5      296.45      310.51     16.32 o
   5  11   5      180.03      182.19     14.05 o
   7  11   5      252.26      231.90     15.74 o
   9  11   5       17.72       47.85     16.91 o
  11  11   5       28.56       30.76     21.21 o
 -16  12   5        2.83      -12.08     12.08 o
 -14  12   5        0.00        0.87     11.21 o
 -12  12   5       52.01       55.38     12.23 o
 -10  12   5       65.34       64.42     17.61 o
  -8  12   5      247.96      278.85     23.29 o
  -6  12   5     2563.94     2560.41     66.07 o
  -4  12   5      336.44      281.16     19.68 o
  -2  12   5       53.29       36.09     19.31 o
   0  12   5      486.28      509.49     18.03 o
   2  12   5      219.53      196.29     13.98 o
   4  12   5        1.03       -7.29      8.94 o
   6  12   5      243.84      208.03     15.75 o
   8  12   5       89.77       87.31     12.41 o
  10  12   5        0.00       12.61     13.92 o
 -15  13   5       12.98       13.95     13.50 o
 -13  13   5      364.75      413.64     32.52 o
 -11  13   5        2.08       -5.27     10.20 o
  -9  13   5      285.56      272.08     24.19 o
  -7  13   5      159.50      142.86     19.82 o
  -5  13   5      578.71      592.69     26.43 o
  -3  13   5      380.12      417.71     25.25 o
  -1  13   5      326.57      317.64     17.85 o
   1  13   5      240.01      241.13     22.20 o
   3  13   5      183.96      169.40     14.69 o
   5  13   5      140.26      108.43     17.11 o
   7  13   5        0.23       -1.50     10.60 o
   9  13   5      716.30      761.82     32.08 o
 -14  14   5       62.98       45.78     14.35 o
 -12  14   5      102.00       62.39     15.95 o
 -10  14   5       28.76       19.70     14.35 o
  -8  14   5        2.06      -12.90     16.85 o
  -6  14   5      517.80      473.29     24.82 o
  -4  14   5      629.90      655.08     33.95 o
  -2  14   5      151.14      137.99     13.53 o
   0  14   5      550.69      606.57     23.87 o
   2  14   5      144.70      188.21     18.20 o
   4  14   5       75.27       92.22     17.28 o
   6  14   5       12.85       13.09     12.00 o
   8  14   5        6.96        1.82     13.31 o
 -11  15   5       80.75       74.38     18.01 o
  -9  15   5      179.45      167.03     23.15 o
  -7  15   5       20.05       13.44     12.18 o
  -5  15   5        9.11       23.85     17.43 o
  -3  15   5       38.14       25.42     13.77 o
  -1  15   5       18.00       29.08     12.69 o
   1  15   5       12.41       22.55     13.19 o
   3  15   5       32.09       32.34     14.42 o
   5  15   5      170.91      111.84     16.86 o
 -10  16   5        9.58        7.81     16.65 o
  -8  16   5       37.03       31.22     14.03 o
  -6  16   5       32.30       12.17     15.80 o
  -4  16   5       45.48       37.51     15.25 o
  -2  16   5     1290.76     1371.31     79.62 o
   0  16   5       16.46       34.32     12.43 o
   2  16   5        0.70       -8.85     14.36 o
   4  16   5      128.17      107.10     55.03 o
  -5  17   5        5.01        0.47     13.65 o
  -3  17   5        1.42        6.38     12.23 o
  -1  17   5      138.41      142.81     16.98 o
 -22   0   6      275.98      296.74     36.34 o
 -20   0   6      314.94      305.69     36.64 o
 -18   0   6      796.97      771.37     34.60 o
 -16   0   6      984.51      899.82     49.54 o
 -14   0   6      472.49      488.34     33.73 o
 -12   0   6      490.17      525.65     24.32 o
 -10   0   6       70.09       74.01     12.58 o
  -8   0   6     2001.85     2042.63     57.54 o
  -6   0   6     5620.72     6081.50    141.63 o
  -4   0   6     6454.63     5112.40    184.80 o
  -2   0   6     6922.63     7121.79    164.33 o
   0   0   6        4.73        8.58      4.39 o
   2   0   6        7.37        3.71      4.50 o
   4   0   6       24.81       18.11      6.74 o
   6   0   6      613.42      552.52     21.78 o
   8   0   6      550.92      454.34     37.81 o
  10   0   6      929.40      967.27     58.15 o
  12   0   6       26.90       62.66     24.26 o
  14   0   6     1079.56     1097.28     68.47 o
 -21   1   6        4.01        1.39      9.51 o
 -19   1   6        9.03        5.35      7.87 o
 -17   1   6      267.23      258.79     16.86 o
 -15   1   6      983.84      937.69     35.46 o
 -13   1   6       12.97       10.36      5.64 o
 -11   1   6      155.51      179.19     10.00 o
  -9   1   6      156.42      161.79      6.59 o
  -7   1   6     1272.95     1257.47     22.49 o
  -5   1   6      475.06      405.89     20.02 o
  -3   1   6       70.31       89.02      8.16 o
  -1   1   6      623.20      746.51     14.01 o
   1   1   6      433.79      451.95     10.43 o
   3   1   6     1851.26     1878.41     37.70 o
   5   1   6       66.00       69.65      9.45 o
   7   1   6      171.10      171.56     12.77 o
   9   1   6       27.22       23.30     13.80 o
  11   1   6      119.41      147.67     23.22 o
  13   1   6       13.09       -6.57     16.98 o
 -22   2   6       11.07       -7.66      9.97 o
 -20   2   6       90.70      113.32     14.48 o
 -18   2   6       29.07       34.81     10.30 o
 -16   2   6        0.01        4.60      8.10 o
 -14   2   6       16.73        9.44      6.50 o
 -12   2   6     1551.16     1531.50     38.87 o
 -10   2   6      125.37      124.57      8.57 o
  -8   2   6      216.86      208.26      9.05 o
  -6   2   6     1587.86     1740.76     31.64 o
  -4   2   6      487.94      516.91     13.34 o
  -2   2   6      606.76      629.53     14.83 o
   0   2   6      412.91      439.74     12.40 o
   2   2   6      181.64      204.61     10.07 o
   4   2   6      352.51      358.61     14.41 o
   6   2   6        1.31        3.26      6.96 o
   8   2   6       19.79       37.87      9.74 o
  10   2   6       26.68       12.13     14.17 o
  12   2   6      185.46      186.51     22.38 o
  14   2   6        9.91      -16.77     16.77 o
 -21   3   6        3.96        1.72     11.01 o
 -19   3   6       49.89       41.46     11.52 o
 -17   3   6      593.28      639.31     34.63 o
 -15   3   6      258.78      263.60     14.04 o
 -13   3   6       62.79       34.95      6.39 o
 -11   3   6       38.35       41.55      9.00 o
  -9   3   6      519.96      471.05     16.50 o
  -7   3   6      796.25      890.25     19.57 o
  -5   3   6      919.24     1007.23     21.38 o
  -3   3   6     4818.74     5190.10    104.15 o
  -1   3   6      106.77       97.47      6.17 o
   1   3   6      324.57      355.13     13.31 o
   3   3   6      209.40      208.75     11.33 o
   5   3   6      222.44      222.71     10.96 o
   7   3   6       43.03       49.28     12.22 o
   9   3   6       18.08       18.62     10.15 o
  11   3   6       25.16       17.12     35.64 o
  13   3   6        2.50      -20.65     20.65 o
 -20   4   6       11.27        9.25     11.24 o
 -18   4   6        7.48        8.04      9.98 o
 -16   4   6        5.62       -0.38      7.16 o
 -14   4   6      664.86      752.16     26.21 o
 -12   4   6      583.30      652.03     17.82 o
 -10   4   6      202.65      236.72     11.89 o
  -8   4   6      887.10      840.36     19.10 o
  -6   4   6        6.59        3.65      3.29 o
  -4   4   6     2386.00     2564.69     39.04 o
  -2   4   6      223.01      304.12     10.71 o
   0   4   6     2494.69     2481.99     51.39 o
   2   4   6       89.90      118.13      8.64 o
   4   4   6      470.82      455.29     15.01 o
   6   4   6       72.19       82.83     19.14 o
   8   4   6       81.69       79.50     11.76 o
  10   4   6     1046.33      998.26     33.61 o
  12   4   6       77.75       60.87     18.15 o
  14   4   6      229.53      169.13     29.25 o
 -21   5   6       30.66       36.51     15.76 o
 -19   5   6        4.72       12.04     10.85 o
 -17   5   6       30.24       25.38      8.95 o
 -15   5   6     2091.49     2130.88     47.23 o
 -13   5   6      627.56      640.06     20.58 o
 -11   5   6       77.39       77.61      7.32 o
  -9   5   6      144.49      138.85      8.88 o
  -7   5   6       26.23       36.03      4.47 o
  -5   5   6      106.83      145.73      6.42 o
  -3   5   6       40.25       26.22      5.06 o
  -1   5   6     2411.82     2390.46     50.04 o
   1   5   6      314.78      303.43     13.37 o
   3   5   6     1061.67     1131.62     25.66 o
   5   5   6       14.50       15.06      7.22 o
   7   5   6       29.84       19.51      8.40 o
   9   5   6        4.94       20.67     10.88 o
  11   5   6       81.88       84.45     19.42 o
  13   5   6        0.41      -21.20     21.20 o
 -20   6   6       20.26       17.63     15.11 o
 -18   6   6      150.15      105.48     17.35 o
 -16   6   6      515.96      611.09     21.80 o
 -14   6   6      791.78      833.87     34.94 o
 -12   6   6     1465.76     1469.50     31.89 o
 -10   6   6      223.38      254.58     11.67 o
  -8   6   6       57.02       61.17      9.12 o
  -6   6   6       39.67       46.12      6.27 o
  -4   6   6      136.03      130.52      7.58 o
  -2   6   6      391.46      429.25     14.95 o
   0   6   6     3872.58     3950.73     79.11 o
   2   6   6     1621.09     1578.01     33.05 o
   4   6   6      592.39      566.42     18.84 o
   6   6   6      644.75      690.77     21.59 o
   8   6   6      219.17      209.97     14.05 o
  10   6   6      155.48      144.04     15.57 o
  12   6   6       30.26       21.25     13.40 o
 -19   7   6        1.89       10.14     11.99 o
 -17   7   6       55.17       42.30     11.68 o
 -15   7   6      274.12      317.41     24.22 o
 -13   7   6      112.33      125.55     15.73 o
 -11   7   6      134.13      123.98     15.25 o
  -9   7   6      284.54      264.64     13.45 o
  -7   7   6      844.45      851.86     23.40 o
  -5   7   6      205.99      204.01     11.19 o
  -3   7   6       32.36       21.22      7.26 o
  -1   7   6      625.36      622.62     20.51 o
   1   7   6      408.12      394.80     14.53 o
   3   7   6      749.61      763.31     22.42 o
   5   7   6      139.14      151.44     17.34 o
   7   7   6       57.67       48.09      9.97 o
   9   7   6        0.68       -9.10      9.10 o
  11   7   6       66.84       86.90     15.07 o
  13   7   6       53.37       69.00     27.09 o
 -18   8   6        0.66       -0.70     11.12 o
 -16   8   6      820.97      891.19     31.80 o
 -14   8   6       46.67       32.13      9.36 o
 -12   8   6      623.39      618.77     21.95 o
 -10   8   6       51.53       53.33     10.10 o
  -8   8   6     1164.77     1098.29     28.99 o
  -6   8   6      112.28      107.46     15.83 o
  -4   8   6      860.55      881.64     63.18 o
  -2   8   6      224.13      211.21     10.93 o
   0   8   6     1180.98     1210.72     36.54 o
   2   8   6      256.33      259.71     13.88 o
   4   8   6       47.02       39.44      9.00 o
   6   8   6      300.28      330.79     16.78 o
   8   8   6      159.20      174.30     14.15 o
  10   8   6        8.41       -5.94     10.76 o
  12   8   6      218.80      214.04     23.26 o
 -19   9   6        3.36      -12.39     12.39 o
 -17   9   6      691.29      931.23     39.07 o
 -15   9   6       53.71       40.03     10.69 o
 -13   9   6       96.33       94.35     11.77 o
 -11   9   6     1010.41      985.25     28.86 o
  -9   9   6      505.05      496.53     19.27 o
  -7   9   6     1737.34     1688.62     41.34 o
  -5   9   6      322.79      304.09     15.53 o
  -3   9   6     6037.67     5978.00    123.69 o
  -1   9   6     5682.53     5656.76     92.14 o
   1   9   6      326.72      311.78     15.47 o
   3   9   6        1.18       -7.52      7.52 o
   5   9   6      359.15      370.91     17.64 o
   7   9   6       15.40       10.17      9.90 o
   9   9   6       47.12       54.69     17.56 o
  11   9   6      175.08      180.67     30.07 o
 -18  10   6      111.58      108.08     18.50 o
 -16  10   6      371.50      448.96     24.61 o
 -14  10   6       56.23       44.18     10.91 o
 -12  10   6        5.92        2.94      8.63 o
 -10  10   6      265.02      271.25     17.08 o
  -8  10   6      146.98      122.26     17.72 o
  -6  10   6        1.42       -6.65      7.41 o
  -4  10   6       70.52       76.72     10.40 o
  -2  10   6       94.22       83.59      9.85 o
   0  10   6      444.93      453.15     18.09 o
   2  10   6      186.13      212.80     13.88 o
   4  10   6      460.67      472.31     19.59 o
   6  10   6      254.08      251.16     18.77 o
   8  10   6      454.70      431.48     28.24 o
  10  10   6        8.83       24.77     18.52 o
 -17  11   6       32.12       37.52     13.92 o
 -15  11   6        1.34        1.07     11.39 o
 -13  11   6       28.82        5.89     12.83 o
 -11  11   6      495.07      481.33     29.55 o
  -9  11   6      195.94      164.75     20.54 o
  -7  11   6       52.12       50.81     10.21 o
  -5  11   6     2364.97     2365.38     61.37 o
  -3  11   6        0.05       -2.65      9.40 o
  -1  11   6      141.67      145.49     12.49 o
   1  11   6      565.62      558.71     20.70 o
   3  11   6      229.05      268.51     17.20 o
   5  11   6      113.08      114.72     14.37 o
   7  11   6        2.61       20.89     14.32 o
   9  11   6      182.06      178.95     29.53 o
 -16  12   6       79.61       59.36     14.80 o
 -14  12   6       54.49       43.51     13.81 o
 -12  12   6       33.21       20.78     13.27 o
 -10  12   6      109.00      117.84     18.22 o
  -8  12   6       58.09       57.49     12.05 o
  -6  12   6       91.17      103.20     13.89 o
  -4  12   6      220.58      208.03     17.21 o
  -2  12   6        4.08       -4.77      8.66 o
   0  12   6        0.19        0.24     10.43 o
   2  12   6      114.49      124.01     12.70 o
   4  12   6       54.61       39.73     16.19 o
   6  12   6        0.12       12.22     12.30 o
   8  12   6        5.26       16.20     13.81 o
 -15  13   6        1.25      -11.17     15.33 o
 -13  13   6       27.95       37.36     15.31 o
 -11  13   6       26.92       13.56     13.80 o
  -9  13   6       48.24       26.15     14.32 o
  -7  13   6      228.68      202.83     20.91 o
  -5  13   6      229.72      262.60     21.82 o
  -3  13   6       22.95       19.63     12.21 o
  -1  13   6       42.54       39.93     13.58 o
   1  13   6      261.28      292.77     20.48 o
   3  13   6       22.68       14.01     10.87 o
   5  13   6       16.35      -10.95     10.95 o
   7  13   6        1.22       15.59     23.51 o
 -14  14   6       19.37       12.30     21.30 o
 -12  14   6      111.47       96.69     39.88 o
 -10  14   6        5.26        0.00     13.75 o
  -8  14   6      135.19      106.51     17.15 o
  -6  14   6        6.75       25.36     15.88 o
  -4  14   6      661.84      660.58     29.66 o
  -2  14   6        2.42       15.46     11.51 o
   0  14   6      797.38      861.94     32.66 o
   2  14   6       62.27       75.11     17.93 o
   4  14   6        0.79       -5.47     11.19 o
   6  14   6       55.89       34.76     13.26 o
 -11  15   6      318.23      313.02     34.50 o
  -9  15   6       61.53       55.46     13.94 o
  -7  15   6      394.23      412.29     25.61 o
  -5  15   6       73.13       53.30     15.16 o
  -3  15   6      186.64      206.75     17.39 o
  -1  15   6       69.47       57.70     14.25 o
   1  15   6       22.07       23.00     13.88 o
   3  15   6      899.32     1101.88     46.83 o
  -8  16   6        8.42       -3.16     13.78 o
  -6  16   6      209.75      190.23     20.30 o
  -4  16   6        0.62        9.57     11.40 o
  -2  16   6       37.39       28.35     12.20 o
   0  16   6      220.01      229.58     21.51 o
   2  16   6      409.39      422.47     34.65 o
 -21   1   7       98.75       91.56     12.47 o
 -19   1   7        0.47        8.09      9.10 o
 -17   1   7      150.47      150.70     16.67 o
 -15   1   7      499.82      490.13     24.58 o
 -13   1   7        5.56        2.13      7.50 o
 -11   1   7      325.68      318.12     11.23 o
  -9   1   7       19.14       11.19      3.42 o
  -7   1   7      970.07     1130.76     24.74 o
  -5   1   7      266.70      290.42      9.48 o
  -3   1   7      789.47      903.11     21.11 o
  -1   1   7     2597.89     2873.53     49.54 o
   1   1   7      355.89      380.54     11.77 o
   3   1   7      303.08      299.63     13.09 o
   5   1   7      105.31      122.21     11.49 o
   7   1   7      407.90      382.36     28.34 o
   9   1   7      252.96      234.09     22.32 o
  11   1   7       25.12       17.16     16.78 o
  13   1   7      432.97      419.44     33.05 o
 -22   2   7        0.71       28.62     13.12 o
 -20   2   7       42.66       44.79     11.63 o
 -18   2   7       89.80       84.64     16.37 o
 -16   2   7      793.54      799.49     27.35 o
 -14   2   7      689.89      687.45     52.66 o
 -12   2   7     1644.22     1689.54     38.59 o
 -10   2   7      880.34      872.44     27.42 o
  -8   2   7      844.68      834.06     17.78 o
  -6   2   7     4158.14     4018.78     68.84 o
  -4   2   7        3.81        4.21      3.39 o
  -2   2   7     1329.09     1487.20     29.40 o
   0   2   7     1904.64     2035.84     38.75 o
   2   2   7     1378.11     1342.65     31.26 o
   4   2   7       22.08       27.83      5.98 o
   6   2   7      190.82      200.54     13.02 o
   8   2   7       63.37       59.07     33.85 o
  10   2   7       69.58       51.31     28.57 o
  12   2   7      152.95      101.23     20.83 o
 -21   3   7        0.02        0.66     11.27 o
 -19   3   7       21.46       20.74      9.85 o
 -17   3   7      229.17      249.36     16.84 o
 -15   3   7     1780.21     1642.27     84.46 o
 -13   3   7     1255.21     1218.91     29.38 o
 -11   3   7     1356.50     1458.50     37.55 o
  -9   3   7      883.80      852.13     21.18 o
  -7   3   7     1907.63     1911.31     36.71 o
  -5   3   7       83.25      105.71      7.19 o
  -3   3   7       32.42       27.66      4.99 o
  -1   3   7      455.81      498.99     14.28 o
   1   3   7     4888.57     4897.19     96.16 o
   3   3   7      185.12      180.31     12.18 o
   5   3   7        3.11        0.33      6.96 o
   7   3   7       27.84       19.89      9.80 o
   9   3   7       75.85       98.30     17.37 o
  11   3   7       17.74       12.83     16.61 o
  13   3   7        1.54       -4.19     37.93 o
 -20   4   7       75.96       48.42     12.49 o
 -18   4   7      258.35      284.24     25.06 o
 -16   4   7       43.86       54.34     10.63 o
 -14   4   7     2479.79     2331.55     56.42 o
 -12   4   7      246.80      267.64     12.31 o
 -10   4   7     1553.09     1452.19     27.25 o
  -8   4   7      854.20      858.28     20.02 o
  -6   4   7      967.94     1037.17     26.61 o
  -4   4   7        3.98       12.71      5.07 o
  -2   4   7       16.69       18.68      5.14 o
   0   4   7      308.49      314.19     13.71 o
   2   4   7      144.77      143.35     13.23 o
   4   4   7     4680.06     4690.79     84.67 o
   6   4   7       22.14       24.48      8.22 o
   8   4   7      265.77      254.47     17.47 o
  10   4   7       40.27       52.99     17.11 o
  12   4   7       89.07       87.25     37.47 o
 -21   5   7        5.77        2.44     11.65 o
 -19   5   7       10.90        1.07     10.48 o
 -17   5   7      383.63      446.44     22.09 o
 -15   5   7       11.30        8.51      7.15 o
 -13   5   7      293.64      306.96     16.16 o
 -11   5   7      665.98      629.11     18.21 o
  -9   5   7      244.43      222.93      9.38 o
  -7   5   7        7.02        4.71      3.87 o
  -5   5   7      161.81      169.77      7.86 o
  -3   5   7      628.94      668.89     17.12 o
  -1   5   7      982.27      997.57     25.61 o
   1   5   7      279.13      316.04     14.82 o
   3   5   7      847.58      915.41     37.34 o
   5   5   7     1011.50      999.74     26.78 o
   7   5   7      181.73      199.35     20.62 o
   9   5   7        2.41        2.49     17.01 o
  11   5   7      179.38      156.12     24.07 o
 -20   6   7       24.82       13.60     14.88 o
 -18   6   7       31.73       37.72     11.44 o
 -16   6   7       46.51       30.14     10.06 o
 -14   6   7      604.16      691.78     28.05 o
 -12   6   7      205.59      233.61     12.00 o
 -10   6   7       90.52       67.57      7.23 o
  -8   6   7      481.69      476.75     13.20 o
  -6   6   7       46.14       39.24      5.51 o
  -4   6   7      574.81      619.75     17.08 o
  -2   6   7       91.92       92.00      8.40 o
   0   6   7     4571.37     4493.69     80.85 o
   2   6   7     2434.92     2480.85     48.46 o
   4   6   7      669.55      694.25     21.76 o
   6   6   7       22.62       24.16     11.56 o
   8   6   7       16.25       21.19     10.31 o
  10   6   7      161.45      144.88     24.43 o
  12   6   7       59.16       49.13     31.53 o
 -19   7   7      242.46      252.21     25.20 o
 -17   7   7        5.95        5.78     10.82 o
 -15   7   7        9.59        4.20      8.77 o
 -13   7   7       70.62       47.66      8.04 o
 -11   7   7      212.52      218.78     13.70 o
  -9   7   7      671.65      708.55     25.40 o
  -7   7   7      340.19      285.00     14.39 o
  -5   7   7       27.09       13.45      6.61 o
  -3   7   7      183.84      201.23      9.52 o
  -1   7   7     1419.27     1406.07     30.56 o
   1   7   7     1292.01     1324.63     34.06 o
   3   7   7      276.63      313.17     18.26 o
   5   7   7      742.99      710.97     23.06 o
   7   7   7      106.67      104.58     12.11 o
   9   7   7      149.35      137.25     17.49 o
  11   7   7       43.92       44.01     15.03 o
 -18   8   7       71.92       56.51     13.30 o
 -16   8   7        0.59       10.84      9.81 o
 -14   8   7      110.75      110.81     18.32 o
 -12   8   7        4.54        3.81      7.93 o
 -10   8   7        4.51       -4.95      6.95 o
  -8   8   7      205.18      199.42     13.36 o
  -6   8   7       49.88       48.19      9.84 o
  -4   8   7      342.11      379.03     16.84 o
  -2   8   7      571.65      563.05     18.93 o
   0   8   7        3.26        0.86      6.85 o
   2   8   7       78.76       79.46      9.92 o
   4   8   7       12.02       11.21      8.95 o
   6   8   7       72.17       66.54     11.10 o
   8   8   7        9.34       19.65     14.41 o
  10   8   7       12.60       16.21     21.09 o
 -19   9   7        3.08      -10.54     11.85 o
 -17   9   7        6.91        8.67     11.70 o
 -15   9   7        2.05        5.78      9.67 o
 -13   9   7       85.81       61.59     11.09 o
 -11   9   7       36.47       30.96      9.90 o
  -9   9   7      719.28      669.54     23.29 o
  -7   9   7       27.30       25.23      9.97 o
  -5   9   7       25.36        8.56      7.42 o
  -3   9   7      147.82      132.28     10.10 o
  -1   9   7       88.26       80.26      9.55 o
   1   9   7       54.38       35.20     12.21 o
   3   9   7       61.14       60.41     16.83 o
   5   9   7       68.89       79.13     15.75 o
   7   9   7      287.93      316.23     18.35 o
   9   9   7        0.00        5.97     15.21 o
 -18  10   7       21.42        1.64     12.13 o
 -16  10   7       34.26       33.33     11.56 o
 -14  10   7      253.64      263.00     20.85 o
 -12  10   7        8.83        0.35      8.69 o
 -10  10   7      287.24      334.99     26.23 o
  -8  10   7      848.78      830.46     26.83 o
  -6  10   7      893.64      863.43     27.13 o
  -4  10   7        3.88        6.72      8.05 o
  -2  10   7      499.30      541.89     23.49 o
   0  10   7      951.57      968.44     27.16 o
   2  10   7       50.68       40.59     10.09 o
   4  10   7        8.30       -2.67      9.75 o
   6  10   7       40.25       39.24     11.26 o
   8  10   7        4.86        8.57     18.38 o
 -17  11   7        0.63       15.23     15.61 o
 -15  11   7      101.03       83.51     13.04 o
 -13  11   7       72.88       61.91     23.37 o
 -11  11   7       63.93       23.51     12.02 o
  -9  11   7      276.31      277.15     18.66 o
  -7  11   7       45.68       37.95     10.22 o
  -5  11   7      374.35      379.39     20.39 o
  -3  11   7       48.62       40.72      9.65 o
  -1  11   7      951.60      964.90     32.36 o
   1  11   7        0.07      -10.35     10.35 o
   3  11   7      552.92      615.98     23.22 o
   5  11   7       41.23       43.46     14.87 o
   7  11   7       69.02       76.21     21.38 o
 -16  12   7       17.52       15.36     17.73 o
 -14  12   7      261.94      305.57     26.41 o
 -12  12   7       89.27       61.05     15.59 o
 -10  12   7       62.70       38.88     11.87 o
  -8  12   7      174.71      151.79     15.78 o
  -6  12   7      361.40      345.95     20.71 o
  -4  12   7      189.61      160.85     16.18 o
  -2  12   7       98.91       91.37     12.30 o
   0  12   7      408.59      451.62     27.27 o
   2  12   7      324.07      287.47     17.78 o
   4  12   7       19.97       18.54     11.19 o
   6  12   7      106.06      135.39     23.32 o
 -15  13   7      517.64      609.29     51.41 o
 -13  13   7       77.11       53.24     16.41 o
 -11  13   7      123.97      120.74     16.49 o
  -9  13   7        8.89        1.85     11.14 o
  -7  13   7      132.61      111.99     15.19 o
  -5  13   7       49.10       31.59     12.70 o
  -3  13   7        2.72        7.95     10.43 o
  -1  13   7        4.75       -4.72     11.31 o
   1  13   7       21.87       21.97     13.01 o
   3  13   7      395.55      403.63     24.02 o
   5  13   7      178.20      166.99     20.81 o
 -12  14   7       13.50       28.11     15.88 o
 -10  14   7       24.97       19.78     12.49 o
  -8  14   7        5.78       -2.12     11.59 o
  -6  14   7       93.48       98.59     16.42 o
  -4  14   7      247.26      242.55     18.91 o
  -2  14   7      636.69      632.59     28.10 o
   0  14   7       32.65       26.48     13.88 o
   2  14   7        0.80        7.68     13.41 o
   4  14   7        9.15       -1.20     13.94 o
 -11  15   7       15.89       12.90     13.00 o
  -9  15   7       11.35       12.44     13.48 o
  -7  15   7       25.69       15.97     14.97 o
  -5  15   7      147.80       92.51     18.02 o
  -3  15   7      264.62      272.82     19.27 o
  -1  15   7        0.50       14.80     13.04 o
   1  15   7        0.01       -9.06     13.04 o
  -6  16   7        0.88       -5.35     14.10 o
  -4  16   7      137.90      124.24     15.47 o
  -2  16   7       65.28       54.74     15.04 o
 -22   0   8       89.64      131.36     56.95 o
 -20   0   8       53.25       54.39     15.05 o
 -18   0   8       10.65       14.26     15.92 o
 -16   0   8       44.28       38.66     16.18 o
 -14   0   8     1616.48     1722.52     76.65 o
 -12   0   8     5057.55     4839.17    183.10 o
 -10   0   8     8358.30     8575.98    225.46 o
  -8   0   8     1152.17     1048.52     29.70 o
  -6   0   8     2293.55     2465.86     69.30 o
  -4   0   8     3382.00     3335.18    111.15 o
  -2   0   8       19.70       21.43      5.86 o
   0   0   8      255.30      240.07     13.71 o
   2   0   8      245.95      281.26     23.11 o
   4   0   8     5713.29     5545.39    176.41 o
   6   0   8       14.77        4.66     17.66 o
   8   0   8      221.62      189.88     30.85 o
  10   0   8      171.41      160.93     32.14 o
  12   0   8      951.31     1024.23     68.02 o
 -21   1   8      229.60      288.77     20.63 o
 -19   1   8      114.87      145.00     17.29 o
 -17   1   8       99.29      100.87     15.22 o
 -15   1   8       16.14       18.00      9.00 o
 -13   1   8      163.39      180.80     13.26 o
 -11   1   8     2828.15     2761.95     51.54 o
  -9   1   8       94.32       88.71      6.12 o
  -7   1   8       51.62       62.47      5.27 o
  -5   1   8      315.76      307.67     11.87 o
  -3   1   8     1449.46     1465.97     31.72 o
  -1   1   8        4.47        7.84      5.01 o
   1   1   8     2020.60     2057.08     37.84 o
   3   1   8      440.28      429.01     20.12 o
   5   1   8       63.35       85.36     11.66 o
   7   1   8      837.82      909.71     40.02 o
   9   1   8        4.70        7.77     15.35 o
  11   1   8       12.37       -4.16     17.18 o
 -20   2   8       27.78       15.89     10.71 o
 -18   2   8       55.24       41.64     11.07 o
 -16   2   8        3.80        4.17      9.76 o
 -14   2   8     1211.59     1253.11     37.74 o
 -12   2   8     1842.53     1766.80     35.56 o
 -10   2   8      149.29      175.59     11.70 o
  -8   2   8      247.60      243.96     10.19 o
  -6   2   8       31.95       21.43      4.46 o
  -4   2   8      183.12      176.79     10.31 o
  -2   2   8      696.36      742.84     17.13 o
   0   2   8      228.05      233.50     10.45 o
   2   2   8      299.15      304.99     12.33 o
   4   2   8        5.33        9.53      8.71 o
   6   2   8      260.77      291.60     23.51 o
   8   2   8        2.46       51.06     16.18 o
  10   2   8       21.58       -6.79     22.32 o
  12   2   8        0.08      -18.22     18.22 o
 -21   3   8       30.15       42.74     12.69 o
 -19   3   8       43.69       25.27     10.76 o
 -17   3   8       38.74       31.62      9.93 o
 -15   3   8       81.90       53.76     12.38 o
 -13   3   8        0.06        0.09      5.45 o
 -11   3   8      542.42      511.59     16.03 o
  -9   3   8        5.98       10.69      5.21 o
  -7   3   8      495.08      572.79     19.26 o
  -5   3   8       21.43       12.95      5.34 o
  -3   3   8        0.06       -4.43      4.43 o
  -1   3   8       42.64       55.64      9.01 o
   1   3   8      115.37      148.69      9.86 o
   3   3   8     1016.02      978.54     24.11 o
   5   3   8      171.52      163.55     12.84 o
   7   3   8      240.93      263.24     23.74 o
   9   3   8       14.74        9.33     23.39 o
  11   3   8        5.03      -22.52     25.39 o
 -20   4   8      113.21      112.71     15.23 o
 -18   4   8       44.41       49.18     11.12 o
 -16   4   8      137.90      145.73     12.35 o
 -14   4   8      214.94      244.70     12.82 o
 -12   4   8     1835.79     1771.59     32.93 o
 -10   4   8      117.64      139.18      8.49 o
  -8   4   8       50.65       51.29      6.01 o
  -6   4   8        0.01       -2.39      5.15 o
  -4   4   8      278.98      259.03     10.99 o
  -2   4   8        5.66        4.64      5.27 o
   0   4   8        9.53       10.67      5.98 o
   2   4   8     2377.55     2321.79     45.66 o
   4   4   8      303.03      290.15     15.18 o
   6   4   8       77.43       74.57     12.20 o
   8   4   8       51.97       47.15     16.47 o
  10   4   8       66.27       66.30     19.32 o
 -21   5   8      601.24      818.91     32.75 o
 -19   5   8      178.78      171.19     20.76 o
 -17   5   8      619.38      646.72     26.01 o
 -15   5   8      201.28      219.56     18.13 o
 -13   5   8     1149.27     1100.93     33.02 o
 -11   5   8      112.35      113.36      7.58 o
  -9   5   8      175.78      187.47      8.95 o
  -7   5   8      575.13      553.37     18.98 o
  -5   5   8      362.09      347.72     14.36 o
  -3   5   8       48.81       33.40      6.27 o
  -1   5   8      216.42      226.94     11.09 o
   1   5   8     2279.87     2339.92     46.20 o
   3   5   8      582.01      640.56     20.78 o
   5   5   8       96.01       85.28     10.93 o
   7   5   8        0.56       -6.51     10.70 o
   9   5   8      271.03      358.54     28.90 o
  11   5   8       62.07       75.87     21.28 o
 -20   6   8       85.78       65.06     14.01 o
 -18   6   8      111.28      113.15     20.58 o
 -16   6   8      139.27      157.13     19.56 o
 -14   6   8      178.69      154.54     14.99 o
 -12   6   8      699.57      564.31     16.13 o
 -10   6   8       72.38       76.20      6.91 o
  -8   6   8      161.41      147.03     10.84 o
  -6   6   8     1069.19      995.40     27.48 o
  -4   6   8     1455.07     1524.17     38.57 o
  -2   6   8     1189.76     1255.40     28.31 o
   0   6   8      600.43      612.38     18.73 o
   2   6   8      138.50      149.22     11.46 o
   4   6   8     1056.55     1089.02     29.38 o
   6   6   8      313.62      350.81     18.18 o
   8   6   8        7.20        3.78     12.66 o
  10   6   8      128.52       99.69     75.74 o
 -19   7   8       78.72       58.40     16.66 o
 -17   7   8       22.43       28.59     10.57 o
 -15   7   8        5.41        6.59      7.73 o
 -13   7   8      339.91      316.65     14.51 o
 -11   7   8      963.45      868.48     25.73 o
  -9   7   8      117.51      114.63     16.40 o
  -7   7   8      109.45       98.64     10.08 o
  -5   7   8       12.27        1.38      7.01 o
  -3   7   8      825.99      828.74     21.57 o
  -1   7   8       26.01       23.68      7.21 o
   1   7   8        0.81       -7.42      7.42 o
   3   7   8      487.28      521.03     19.99 o
   5   7   8        9.17        4.83      9.63 o
   7   7   8      268.57      371.37     19.61 o
   9   7   8      120.21       88.55     16.62 o
 -18   8   8      218.94      191.72     18.42 o
 -16   8   8       16.30       10.28      9.94 o
 -14   8   8       44.61       32.22      9.72 o
 -12   8   8       29.38       20.01      7.52 o
 -10   8   8       82.22       59.77      9.82 o
  -8   8   8      384.90      324.18     16.53 o
  -6   8   8        5.59       10.43      8.33 o
  -4   8   8       55.53       56.60      7.99 o
  -2   8   8       35.79       24.23      8.24 o
   0   8   8       24.14        7.91      8.11 o
   2   8   8      186.59      198.81     15.27 o
   4   8   8      143.71      149.84     13.44 o
   6   8   8       67.29       62.00     11.96 o
   8   8   8       10.82        6.33     11.44 o
 -17   9   8        0.36       -4.39     10.50 o
 -15   9   8      144.69      138.66     14.52 o
 -13   9   8      365.30      359.50     24.73 o
 -11   9   8       27.35       13.65      8.92 o
  -9   9   8      323.67      306.79     18.67 o
  -7   9   8      168.69      160.17     12.95 o
  -5   9   8      132.27      129.38     12.20 o
  -3   9   8      120.22      119.85     11.34 o
  -1   9   8        7.17       10.36      9.44 o
   1   9   8        0.42       -8.33      8.33 o
   3   9   8      259.46      285.32     22.36 o
   5   9   8      400.04      420.56     20.25 o
   7   9   8        0.72        3.36     13.35 o
   9   9   8       37.90       41.58     18.47 o
 -18  10   8       16.31       15.03     13.21 o
 -16  10   8       29.63       -1.31     15.86 o
 -14  10   8      172.99      142.56     31.11 o
 -12  10   8       11.51        4.41      9.34 o
 -10  10   8        2.05       11.37      9.36 o
  -8  10   8      167.78      143.43     26.61 o
  -6  10   8       10.23        6.85      8.92 o
  -4  10   8      122.67      101.30     12.24 o
  -2  10   8      170.62      163.89     14.89 o
   0  10   8       94.96       87.03     18.59 o
   2  10   8       26.78       20.79     10.17 o
   4  10   8      195.78      193.08     15.85 o
   6  10   8      111.27      139.94     23.83 o
   8  10   8       18.91        4.99     21.25 o
 -17  11   8       11.90       -3.13     13.13 o
 -15  11   8        2.81       12.28     12.88 o
 -13  11   8      512.91      528.22     25.42 o
 -11  11   8      120.17       64.35     11.74 o
  -9  11   8     1180.62     1117.53     36.89 o
  -7  11   8       58.92       44.42     10.99 o
  -5  11   8      157.38      176.95     24.84 o
  -3  11   8      116.73      109.39     13.89 o
  -1  11   8     1267.09     1234.62     38.53 o
   1  11   8      416.62      450.58     23.71 o
   3  11   8        4.03       -8.90     10.71 o
   5  11   8      136.06      150.62     21.83 o
   7  11   8        1.37        3.79     20.88 o
 -14  12   8       26.36       30.87     14.88 o
 -12  12   8        3.28        5.92     10.82 o
 -10  12   8        0.79      -10.02     10.02 o
  -8  12   8      193.18      194.07     17.17 o
  -6  12   8      190.84      178.18     16.59 o
  -4  12   8        0.98       -6.76      9.48 o
  -2  12   8       65.85       65.88     14.13 o
   0  12   8      362.53      361.57     37.80 o
   2  12   8       16.31       14.62     12.92 o
   4  12   8      124.03      125.93     18.39 o
   6  12   8       94.17      127.28     34.34 o
 -13  13   8       28.92        8.88     12.05 o
 -11  13   8       35.94       28.85     12.73 o
  -9  13   8       17.54       11.34     11.60 o
  -7  13   8      143.28      146.01     16.43 o
  -5  13   8        0.27        6.16      9.70 o
  -3  13   8        0.50        2.57     11.62 o
  -1  13   8        1.49       -4.86     12.27 o
   1  13   8      119.01       84.90     15.91 o
   3  13   8       16.10       41.24     15.17 o
 -12  14   8       51.30       41.34     14.06 o
 -10  14   8        3.68       -1.18     12.08 o
  -8  14   8        1.06        3.17     11.96 o
  -6  14   8       14.19        9.41     12.51 o
  -4  14   8       16.79       23.24     11.55 o
  -2  14   8       38.68       26.78     13.57 o
   0  14   8        3.63        6.43     13.72 o
   2  14   8      175.39      150.13     18.91 o
  -9  15   8        6.67       13.14     13.57 o
  -7  15   8       13.38       14.34     13.54 o
  -5  15   8       14.43       20.37     11.72 o
  -3  15   8      107.70       87.75     24.52 o
  -1  15   8       47.44       38.10     13.92 o
 -21   1   9       14.01       30.95     12.01 o
 -19   1   9        4.26       14.86     12.44 o
 -17   1   9       35.26       28.88     11.14 o
 -15   1   9      234.89      236.14     22.76 o
 -13   1   9      233.28      234.35     17.96 o
 -11   1   9      188.45      186.52     12.65 o
  -9   1   9     8433.44     8397.15    163.85 o
  -7   1   9     1082.78     1150.29     24.81 o
  -5   1   9       98.31      119.96      7.29 o
  -3   1   9      619.69      672.48     18.99 o
  -1   1   9      417.72      437.26     18.92 o
   1   1   9       13.74       12.98      8.54 o
   3   1   9       82.56       85.48     12.12 o
   5   1   9     1695.67     1636.96     58.44 o
   7   1   9      301.77      315.78     32.30 o
   9   1   9      409.27      437.07     32.16 o
 -20   2   9        1.69       -4.09     10.47 o
 -18   2   9       68.56       74.65     15.90 o
 -16   2   9       33.34       16.10      9.93 o
 -14   2   9      466.41      450.18     31.77 o
 -12   2   9      401.04      391.79     27.01 o
 -10   2   9      217.67      222.59     10.68 o
  -8   2   9      891.72      907.41     23.90 o
  -6   2   9      997.33     1029.36     21.62 o
  -4   2   9      342.64      295.56     12.53 o
  -2   2   9      364.87      388.32     14.76 o
   0   2   9       29.05       23.66      6.03 o
   2   2   9       17.40       19.88      7.92 o
   4   2   9     2070.09     2100.63     61.65 o
   6   2   9     1886.33     1965.82     67.95 o
   8   2   9      125.50      141.42     21.47 o
  10   2   9       21.19       12.04     18.72 o
 -21   3   9      186.47      253.97     20.18 o
 -19   3   9       88.49      117.33     14.84 o
 -17   3   9       28.05       27.67      9.32 o
 -15   3   9      244.19      247.29     38.31 o
 -13   3   9        0.76       -1.93      6.43 o
 -11   3   9       56.13       40.43      6.45 o
  -9   3   9     2054.70     2002.62     39.81 o
  -7   3   9      845.65      879.39     28.87 o
  -5   3   9     1753.32     1625.00     38.39 o
  -3   3   9      105.46      115.85      9.30 o
  -1   3   9      161.35      153.95      9.25 o
   1   3   9      158.46      176.73     10.00 o
   3   3   9      163.95      196.21     13.38 o
   5   3   9       62.07       70.01     14.19 o
   7   3   9      116.57      178.73     22.31 o
   9   3   9        1.16       -5.69     16.87 o
 -20   4   9      581.89      752.12     30.34 o
 -18   4   9      287.73      296.78     19.07 o
 -16   4   9       29.42       23.86      9.02 o
 -14   4   9      125.22      129.34     18.64 o
 -12   4   9      784.68      779.14     20.08 o
 -10   4   9      220.69      239.64     11.69 o
  -8   4   9     1407.04     1313.64     33.13 o
  -6   4   9        7.28        9.85      7.38 o
  -4   4   9      382.88      362.84     13.48 o
  -2   4   9       86.57       88.71     10.13 o
   0   4   9      184.36      212.11     11.30 o
   2   4   9     1595.28     1522.72     33.72 o
   4   4   9      434.01      425.84     20.06 o
   6   4   9        0.80        6.88     14.82 o
   8   4   9       50.80       88.99     59.05 o
  10   4   9      265.33      262.01     28.19 o
 -19   5   9       99.60       82.66     13.54 o
 -17   5   9      193.75      231.12     17.13 o
 -15   5   9       27.43       13.54      7.46 o
 -13   5   9      798.95      820.46     22.25 o
 -11   5   9      940.14      964.42     21.11 o
  -9   5   9      160.58      136.50     16.32 o
  -7   5   9        5.79        4.65      6.67 o
  -5   5   9     1190.01     1225.90     32.05 o
  -3   5   9      877.14      802.83     20.96 o
  -1   5   9       79.61       71.63      8.59 o
   1   5   9     1605.39     1612.41     35.13 o
   3   5   9      513.30      547.49     20.27 o
   5   5   9        7.85       13.74     11.92 o
   7   5   9      178.32      185.79     67.72 o
   9   5   9       54.14       73.34     37.94 o
 -20   6   9        6.45        9.14     13.32 o
 -18   6   9       22.91       25.69     10.41 o
 -16   6   9      102.75      119.01     12.39 o
 -14   6   9       36.32       37.38      7.32 o
 -12   6   9       31.13       20.41      6.41 o
 -10   6   9      544.07      522.87     19.95 o
  -8   6   9       89.61       48.69      8.53 o
  -6   6   9        2.69       -0.14      7.66 o
  -4   6   9      870.74      914.92     25.84 o
  -2   6   9      390.86      402.93     15.69 o
   0   6   9      331.81      323.86     14.92 o
   2   6   9      207.72      208.29     13.67 o
   4   6   9       73.15       60.74     11.69 o
   6   6   9      373.72      374.05     22.80 o
   8   6   9        3.20        6.98     43.13 o
 -19   7   9     1108.71     1355.53     52.96 o
 -17   7   9       21.33       12.01     11.58 o
 -15   7   9        2.79        5.97      7.06 o
 -13   7   9       42.38       26.44      8.92 o
 -11   7   9     1234.42     1236.00     34.53 o
  -9   7   9       36.10       21.00      8.42 o
  -7   7   9        7.18        2.63      7.57 o
  -5   7   9      849.09      812.04     24.57 o
  -3   7   9       45.61       44.66      9.01 o
  -1   7   9      258.85      255.93     13.27 o
   1   7   9      520.16      528.89     20.21 o
   3   7   9      493.35      468.58     20.01 o
   5   7   9       11.35        2.82     10.31 o
   7   7   9      351.49      409.10     38.53 o
 -18   8   9        3.71        4.45     13.40 o
 -16   8   9       11.21       -1.02      9.84 o
 -14   8   9      211.56      162.06     13.84 o
 -12   8   9       79.25       86.64     12.74 o
 -10   8   9      190.76      187.80     13.81 o
  -8   8   9        0.31       -1.32      7.95 o
  -6   8   9      409.77      336.13     17.79 o
  -4   8   9       43.53       32.59      8.81 o
  -2   8   9       97.66       79.93     10.77 o
   0   8   9       46.61       33.32      9.67 o
   2   8   9       46.36       40.44     16.84 o
   4   8   9       44.10       33.84     12.93 o
   6   8   9      121.01      113.03     15.93 o
   8   8   9       10.10       21.47     44.80 o
 -17   9   9       15.32       -2.45     12.55 o
 -15   9   9        0.05       -5.46      9.14 o
 -13   9   9       53.41       44.78     11.68 o
 -11   9   9      655.08      578.75     23.19 o
  -9   9   9      342.39      308.31     19.34 o
  -7   9   9       82.03       73.85     13.74 o
  -5   9   9        4.07        0.25      8.04 o
  -3   9   9      131.77      130.35     12.81 o
  -1   9   9        0.49        7.96     10.35 o
   1   9   9      833.87      873.26     26.94 o
   3   9   9      172.40      170.51     19.76 o
   5   9   9       74.26       66.04     12.93 o
   7   9   9        0.75      -10.43     15.11 o
 -16  10   9        6.49       -0.19     11.08 o
 -14  10   9       84.65       62.80     18.80 o
 -12  10   9       10.51        6.55      9.50 o
 -10  10   9     1662.08     1674.41    118.01 o
  -8  10   9      439.11      401.34     20.03 o
  -6  10   9        1.79       -6.80      9.26 o
  -4  10   9      158.68      140.60     14.25 o
  -2  10   9      525.96      498.13     23.41 o
   0  10   9       17.52       27.14     11.85 o
   2  10   9        0.00        0.27     15.56 o
   4  10   9        0.04       -0.01     11.57 o
   6  10   9      328.08      381.39     27.38 o
 -15  11   9      130.62      100.95     22.07 o
 -13  11   9       15.02       14.72     10.85 o
 -11  11   9      203.16      166.82     17.74 o
  -9  11   9      125.59      113.65     22.06 o
  -7  11   9       36.45       29.52     10.86 o
  -5  11   9       37.52       20.45      9.98 o
  -3  11   9      196.70      183.10     18.03 o
  -1  11   9        3.75       -1.15     11.34 o
   1  11   9       87.78       79.77     15.04 o
   3  11   9        4.22        8.96     12.07 o
   5  11   9       39.28       29.68     15.56 o
 -14  12   9       42.18       31.74     12.59 o
 -12  12   9      165.83      119.57     15.30 o
 -10  12   9        1.38       -8.35     10.72 o
  -8  12   9      455.82      396.91     37.08 o
  -6  12   9        0.10        4.34     11.79 o
  -4  12   9       20.14       29.50     12.57 o
  -2  12   9       29.99       24.35     12.81 o
   0  12   9       21.22        7.30     12.97 o
   2  12   9        4.23       16.37     14.09 o
   4  12   9       76.81      124.24     22.20 o
 -13  13   9       27.38       38.47     14.01 o
 -11  13   9       54.39       35.71     13.09 o
  -9  13   9       40.12       16.62     17.30 o
  -7  13   9       13.45       10.31     11.60 o
  -5  13   9       26.43       27.93     11.13 o
  -3  13   9        6.08       17.49     13.10 o
  -1  13   9       31.22       26.96     14.25 o
   1  13   9      306.84      251.09     32.95 o
 -10  14   9       69.47       30.82     13.69 o
  -8  14   9       31.91       19.96     13.36 o
  -6  14   9      112.31       92.30     13.00 o
  -4  14   9       27.83       18.32     13.08 o
  -2  14   9       46.93       18.30     12.70 o
 -20   0  10       77.84       59.04     21.11 o
 -18   0  10       63.04       95.23     22.03 o
 -16   0  10        0.00       -0.32     13.96 o
 -14   0  10     1003.21     1088.52     55.82 o
 -12   0  10     1721.00     1831.82     79.56 o
 -10   0  10       16.96       15.04     11.11 o
  -8   0  10     1591.41     1662.50     45.15 o
  -6   0  10       54.89       66.24      8.63 o
  -4   0  10       36.01       55.25     15.03 o
  -2   0  10     2263.63     2127.71     75.99 o
   0   0  10       68.50       75.66     15.62 o
   2   0  10      212.99      241.50     31.96 o
   4   0  10        2.13       10.84     20.89 o
   6   0  10       42.00       64.89     26.16 o
   8   0  10      279.41      271.98     38.51 o
 -21   1  10        0.05       -1.45     14.88 o
 -19   1  10      136.22      177.67     26.62 o
 -17   1  10       10.25       -0.80     10.52 o
 -15   1  10      176.10      212.79     18.35 o
 -13   1  10      149.46      168.69     24.75 o
 -11   1  10       61.09       73.50      9.22 o
  -9   1  10        9.26       10.15      5.73 o
  -7   1  10      237.17      225.91     13.84 o
  -5   1  10       16.00       21.73      6.29 o
  -3   1  10       36.81       34.25      8.67 o
  -1   1  10      140.98      175.74     14.12 o
   1   1  10        0.03       -3.04      8.55 o
   3   1  10      116.41      118.62     14.19 o
   5   1  10      566.52      581.56     33.31 o
   7   1  10      985.48      917.15     49.93 o
   9   1  10       38.51       34.47     19.93 o
 -20   2  10       97.91      110.57     16.15 o
 -18   2  10       24.60       18.98     13.10 o
 -16   2  10       51.78       54.94     12.88 o
 -14   2  10        0.84        3.61      8.74 o
 -12   2  10        5.80       -4.61     12.79 o
 -10   2  10      511.73      540.07     18.08 o
  -8   2  10     1300.26     1281.71     33.67 o
  -6   2  10     1028.68      994.02     24.69 o
  -4   2  10      102.24      108.52      8.79 o
  -2   2  10      177.70      204.07     14.54 o
   0   2  10       45.59       48.21     10.50 o
   2   2  10        0.37       -4.10      9.17 o
   4   2  10        0.49       11.94     12.13 o
   6   2  10        0.10       15.41     16.17 o
   8   2  10      227.74      203.34     25.61 o
 -21   3  10       52.66       81.24     18.07 o
 -19   3  10        0.22        5.47     10.30 o
 -17   3  10        2.89        0.41      8.44 o
 -15   3  10        0.02       -6.02      8.52 o
 -13   3  10        0.53       -1.01      7.85 o
 -11   3  10       94.96      108.75      9.31 o
  -9   3  10      100.78      113.32     11.44 o
  -7   3  10      668.27      734.28     23.53 o
  -5   3  10      150.40      130.46      9.44 o
  -3   3  10       10.42        8.90      5.61 o
  -1   3  10      240.90      246.17     11.84 o
   1   3  10       30.77       39.28      8.96 o
   3   3  10      164.87      165.74     18.11 o
   5   3  10       61.12       49.19     17.05 o
   7   3  10       31.37       42.18     18.43 o
 -20   4  10      219.50      307.46     29.90 o
 -18   4  10       94.39      119.79     21.12 o
 -16   4  10       77.87       92.07     11.80 o
 -14   4  10      298.43      326.31     26.54 o
 -12   4  10        0.54       -4.46      5.91 o
 -10   4  10       12.44       11.63      6.98 o
  -8   4  10       10.52       10.37      8.33 o
  -6   4  10      192.97      171.28     15.63 o
  -4   4  10      525.72      614.93     21.11 o
  -2   4  10        1.99       -0.77      6.21 o
   0   4  10      818.12      884.61     25.13 o
   2   4  10      113.95      123.21     13.07 o
   4   4  10       14.64       12.16     12.40 o
   6   4  10        7.81       26.84     16.93 o
   8   4  10       30.06       32.05     18.86 o
 -19   5  10        1.82       -0.04     10.85 o
 -17   5  10      394.19      429.01     28.72 o
 -15   5  10      138.92      123.76     15.14 o
 -13   5  10      255.84      267.19     20.78 o
 -11   5  10      109.26       92.92     10.10 o
  -9   5  10      703.38      692.14     26.53 o
  -7   5  10      497.67      601.05     24.97 o
  -5   5  10      646.41      697.04     26.37 o
  -3   5  10     1091.32     1046.09     25.60 o
  -1   5  10      176.12      190.31     11.49 o
   1   5  10      525.27      568.61     19.48 o
   3   5  10      174.21      185.26     15.24 o
   5   5  10        6.07        5.90     32.58 o
   7   5  10       61.99       36.79     31.93 o
 -18   6  10      367.74      468.24     24.15 o
 -16   6  10       12.60       -4.10     10.76 o
 -14   6  10       17.44       13.94      8.85 o
 -12   6  10      272.77      280.84     16.43 o
 -10   6  10       18.27        5.40      8.58 o
  -8   6  10     1071.93      943.58     32.67 o
  -6   6  10      117.02       88.00      9.84 o
  -4   6  10      323.49      362.00     17.30 o
  -2   6  10        0.85        4.31      7.52 o
   0   6  10      777.15      824.90     23.56 o
   2   6  10      723.46      689.61     27.50 o
   4   6  10        4.72      -11.85     11.85 o
   6   6  10       34.38       15.46     21.51 o
 -19   7  10       74.64      105.93     15.86 o
 -17   7  10       49.96       27.47     16.72 o
 -15   7  10       42.14       25.62     10.04 o
 -13   7  10        1.95       -1.80      8.06 o
 -11   7  10      197.46      178.62     19.51 o
  -9   7  10      234.11      224.29     21.24 o
  -7   7  10      447.07      458.43     22.73 o
  -5   7  10        4.34        4.15      7.68 o
  -3   7  10       16.16       14.94      8.79 o
  -1   7  10      102.83      103.58     19.64 o
   1   7  10      524.09      521.08     30.40 o
   3   7  10      279.10      293.85     18.43 o
   5   7  10      239.36      240.89     20.50 o
   7   7  10      297.01      314.77     41.59 o
 -18   8  10        6.70       -2.52     17.25 o
 -16   8  10      148.91      175.53     16.96 o
 -14   8  10        0.57        3.84      9.26 o
 -12   8  10        9.38        8.17      9.93 o
 -10   8  10      324.91      279.82     17.10 o
  -8   8  10     1133.97     1157.32     33.33 o
  -6   8  10       23.54       22.44      8.97 o
  -4   8  10      190.91      184.12     13.91 o
  -2   8  10       56.41       48.32     10.83 o
   0   8  10      345.91      363.16     27.62 o
   2   8  10       24.51       14.35     14.78 o
   4   8  10       57.52       28.25     13.49 o
   6   8  10        0.01      -18.49     19.47 o
 -17   9  10      282.27      338.89     22.94 o
 -15   9  10        4.72       -7.60     10.25 o
 -13   9  10        2.96       11.54      9.45 o
 -11   9  10       69.82       55.09     11.35 o
  -9   9  10        2.76       13.80      9.51 o
  -7   9  10       71.73       68.13     13.11 o
  -5   9  10        0.90       -0.16     11.40 o
  -3   9  10      807.87      825.20     36.53 o
  -1   9  10      163.46      175.24     16.13 o
   1   9  10      368.48      381.52     22.68 o
   3   9  10       36.29       24.23     12.62 o
   5   9  10       14.74        3.68     17.68 o
 -16  10  10      195.58      204.16     36.38 o
 -14  10  10       30.78       22.85     10.99 o
 -12  10  10        2.70        5.76      9.74 o
 -10  10  10       43.78       32.89     10.69 o
  -8  10  10      598.62      634.77     24.96 o
  -6  10  10        7.19        5.05      9.73 o
  -4  10  10        2.28        7.38     10.98 o
  -2  10  10        0.93       -1.80     11.19 o
   0  10  10       15.58       33.28     13.42 o
   2  10  10        0.51       14.47     13.50 o
   4  10  10       89.66       76.38     23.87 o
 -15  11  10       99.50       61.63     13.78 o
 -13  11  10        9.28       -5.28     13.31 o
 -11  11  10      339.32      263.46     32.28 o
  -9  11  10      268.12      209.34     19.86 o
  -7  11  10      396.69      457.22     20.44 o
  -5  11  10      338.05      349.62     34.11 o
  -3  11  10       71.12       52.13     13.14 o
  -1  11  10        8.62        0.22     12.67 o
   1  11  10        1.77       19.64     13.85 o
   3  11  10      134.39      174.83     63.53 o
 -14  12  10       15.06        3.27     18.75 o
 -12  12  10        0.00       -4.83     11.20 o
 -10  12  10        7.25       -8.56     12.21 o
  -8  12  10      845.20      777.72     31.50 o
  -6  12  10       79.32       90.04     14.65 o
  -4  12  10      162.39      166.92     17.66 o
  -2  12  10        3.59        5.01     12.78 o
   0  12  10      188.93      191.18     19.62 o
 -11  13  10       17.89        2.22     12.33 o
  -9  13  10      151.54      140.24     17.67 o
  -7  13  10       98.67       79.74     12.99 o
  -5  13  10       10.24       13.45     13.36 o
  -3  13  10       14.38        9.47     13.68 o
  -1  13  10       92.05       55.21     20.84 o
 -19   1  11       28.30       22.47     12.97 o
 -17   1  11      692.93      814.31     35.75 o
 -15   1  11      284.90      273.51     30.22 o
 -13   1  11      260.87      266.86     21.80 o
 -11   1  11     1599.59     1639.93     45.10 o
  -9   1  11      213.21      227.18     13.48 o
  -7   1  11       77.59      102.03      8.67 o
  -5   1  11      439.96      438.37     19.47 o
  -3   1  11       22.59        9.59      8.63 o
  -1   1  11        2.83       15.41      9.48 o
   1   1  11      217.25      277.68     20.20 o
   3   1  11      351.38      383.80     25.39 o
   5   1  11      105.97       56.50     18.78 o
   7   1  11      163.85      131.18     23.10 o
 -20   2  11      335.38      444.09     24.65 o
 -18   2  11       14.78       19.38     11.17 o
 -16   2  11       25.97       28.19     11.00 o
 -14   2  11      885.58      935.87     75.99 o
 -12   2  11      139.84      170.14     23.47 o
 -10   2  11       18.52       26.30      9.91 o
  -8   2  11       89.68      114.78     10.38 o
  -6   2  11      216.06      249.27     13.10 o
  -4   2  11        2.00       11.32      8.40 o
  -2   2  11      152.21      170.29     14.64 o
   0   2  11      382.11      356.79     20.92 o
   2   2  11      237.08      259.88     19.37 o
   4   2  11       67.77       81.62     19.03 o
   6   2  11      116.96      139.33     25.81 o
 -19   3  11       51.20       49.03     13.42 o
 -17   3  11       21.11       13.32     10.18 o
 -15   3  11      257.02      236.45     29.29 o
 -13   3  11        2.98       -0.61     11.16 o
 -11   3  11      670.46      691.50     26.24 o
  -9   3  11      594.82      600.66     24.29 o
  -7   3  11     1710.20     1648.24     42.67 o
  -5   3  11       56.76       26.20      8.26 o
  -3   3  11      123.16      154.04     13.71 o
  -1   3  11        4.95        4.14      9.45 o
   1   3  11        0.69        6.45     10.37 o
   3   3  11       52.49       61.84     14.86 o
   5   3  11       67.42       94.35     23.01 o
 -20   4  11        1.63        6.19     11.89 o
 -18   4  11       20.31       29.10     13.14 o
 -16   4  11      283.76      313.78     30.38 o
 -14   4  11       41.59        4.77     26.26 o
 -12   4  11       11.04        7.92      8.94 o
 -10   4  11      118.61      123.54     13.05 o
  -8   4  11        4.13       -0.86      7.33 o
  -6   4  11      499.12      459.18     19.84 o
  -4   4  11      130.90      106.19     14.61 o
  -2   4  11       24.77       21.25     10.38 o
   0   4  11        4.07        4.32     10.08 o
   2   4  11        6.48        5.40     12.97 o
   4   4  11      136.68      142.60     27.57 o
   6   4  11      167.81      166.43     55.30 o
 -19   5  11       19.70        5.09     11.19 o
 -17   5  11        1.69      -13.73     13.73 o
 -15   5  11        4.83        0.62     13.32 o
 -13   5  11      125.12      130.95     21.05 o
 -11   5  11       41.18       43.61     10.33 o
  -9   5  11       72.75       60.45     11.01 o
  -7   5  11     1777.02     1851.16     53.32 o
  -5   5  11      638.33      680.60     27.62 o
  -3   5  11       24.74       30.30     10.31 o
  -1   5  11      902.80      901.37     28.46 o
   1   5  11      359.63      366.93     19.63 o
   3   5  11       23.67       14.13     11.58 o
   5   5  11       83.45       75.68     20.03 o
 -18   6  11       14.35       -2.36     16.47 o
 -16   6  11       74.83       65.04     26.07 o
 -14   6  11      388.79      404.30     45.51 o
 -12   6  11       43.90       39.00      9.89 o
 -10   6  11        8.02       -1.85      8.64 o
  -8   6  11       29.55       16.54      8.27 o
  -6   6  11      249.63      229.35     18.27 o
  -4   6  11       79.98       73.77     10.49 o
  -2   6  11      364.47      343.39     18.45 o
   0   6  11      722.56      793.18     39.87 o
   2   6  11       41.09       41.81     15.99 o
   4   6  11      328.12      302.95     43.62 o
 -17   7  11        6.36       -1.43     17.41 o
 -15   7  11       25.37       14.21     11.91 o
 -13   7  11        0.09        0.15      8.75 o
 -11   7  11       51.10       30.78      9.69 o
  -9   7  11        8.77       12.06     10.01 o
  -7   7  11      488.71      444.69     23.48 o
  -5   7  11      238.23      266.94     15.94 o
  -3   7  11      515.10      528.99     21.91 o
  -1   7  11       87.13      100.72     13.81 o
   1   7  11      212.40      199.03     20.48 o
   3   7  11      199.43      180.35     31.53 o
   5   7  11       34.61       93.78     29.10 o
 -16   8  11      105.82       90.25     62.59 o
 -14   8  11       60.73       41.01     11.08 o
 -12   8  11       13.91        6.04      9.39 o
 -10   8  11       41.95       17.48      9.53 o
  -8   8  11        2.92       -8.18      8.18 o
  -6   8  11       17.01       13.36      9.06 o
  -4   8  11      472.23      507.17     26.20 o
  -2   8  11      678.37      738.86     34.94 o
   0   8  11        1.14       -2.89     13.92 o
   2   8  11        0.00       -6.91     11.04 o
   4   8  11        8.48      -14.84     56.56 o
 -15   9  11       11.32       10.31     11.08 o
 -13   9  11       19.47       15.19     10.74 o
 -11   9  11       23.18       15.35     10.16 o
  -9   9  11       53.47       49.08     14.25 o
  -7   9  11       92.31       83.02     12.77 o
  -5   9  11      116.93       90.74     15.07 o
  -3   9  11       14.95       30.30     12.35 o
  -1   9  11       37.61       26.16     13.93 o
   1   9  11       96.22       99.97     15.87 o
   3   9  11       26.60       33.83     21.44 o
 -14  10  11       10.19        4.93     10.85 o
 -12  10  11      231.20      173.91     23.23 o
 -10  10  11      193.04      146.18     16.42 o
  -8  10  11       64.20       30.66     10.94 o
  -6  10  11       32.22       32.88     12.11 o
  -4  10  11        4.32        8.05     11.70 o
  -2  10  11        1.41       13.92     14.26 o
   0  10  11       79.50       80.98     15.57 o
   2  10  11       58.08      108.10     29.86 o
 -13  11  11       93.40       53.30     13.42 o
 -11  11  11       82.31       42.17     12.33 o
  -9  11  11       27.08       26.52     11.81 o
  -7  11  11       30.03       13.93     11.81 o
  -5  11  11       79.07       38.77     12.90 o
  -3  11  11       30.82       32.18     13.92 o
  -1  11  11      621.90      630.49     36.05 o
 -10  12  11      439.91      469.80     32.93 o
  -8  12  11        1.45        2.50     11.39 o
  -6  12  11       21.15       14.37     13.18 o
  -4  12  11      416.80      343.38     25.91 o
  -2  12  11        0.12       -5.49     16.67 o
 -18   0  12        0.37        2.51     17.15 o
 -16   0  12       47.99       37.68     17.98 o
 -14   0  12       84.44       81.93     19.35 o
 -12   0  12     4582.39     4686.75    142.75 o
 -10   0  12      880.50      918.17     63.73 o
  -8   0  12      488.71      481.21     44.68 o
  -6   0  12        4.09       15.04     17.49 o
  -4   0  12     3683.57     3582.68    120.18 o
  -2   0  12        0.05        4.62     13.68 o
   0   0  12      118.47      137.22     21.60 o
   2   0  12      500.99      431.07     34.85 o
   4   0  12        1.48       17.09     25.24 o
 -19   1  12      196.19      277.20     24.16 o
 -17   1  12       65.87       80.72     15.24 o
 -15   1  12       21.85        6.39      9.56 o
 -13   1  12      105.93       93.65     18.83 o
 -11   1  12      104.99      112.76     12.66 o
  -9   1  12       89.48       86.16     26.16 o
  -7   1  12        0.84       12.16      9.82 o
  -5   1  12      299.91      341.82     20.10 o
  -3   1  12        2.19       31.11     10.02 o
  -1   1  12        5.39       14.44     10.23 o
   1   1  12        1.32        3.95     11.14 o
   3   1  12       17.13       55.70     22.32 o
   5   1  12      294.37      325.50     46.48 o
 -18   2  12        4.83       -2.34     11.00 o
 -16   2  12       14.14        2.67     10.63 o
 -14   2  12        3.68       14.38     12.49 o
 -12   2  12        1.75       -8.85     12.52 o
 -10   2  12       21.45       12.84      8.90 o
  -8   2  12      173.35      212.12     17.45 o
  -6   2  12      100.74      114.19     14.89 o
  -4   2  12      102.64      133.32     13.60 o
  -2   2  12       23.51       34.33     11.32 o
   0   2  12       46.62       43.45     12.25 o
   2   2  12       87.16       79.58     16.54 o
   4   2  12      121.20      155.42     32.08 o
 -19   3  12        8.49       11.26     11.43 o
 -17   3  12        1.98      -13.13     13.89 o
 -15   3  12      129.23       97.58     27.41 o
 -13   3  12        5.17       -1.93     11.19 o
 -11   3  12        5.28        0.01     10.85 o
  -9   3  12       48.47       52.40      9.31 o
  -7   3  12       23.66       19.75     10.69 o
  -5   3  12       33.26       29.99     12.90 o
  -3   3  12        1.84        6.27      9.66 o
  -1   3  12      158.21      159.34     16.16 o
   1   3  12       48.77       51.51     14.75 o
   3   3  12       14.94        7.60     14.57 o
 -18   4  12       73.54       37.39     17.97 o
 -16   4  12      328.49      317.92     43.62 o
 -14   4  12       52.00       17.77     13.65 o
 -12   4  12      803.18      835.81     51.32 o
 -10   4  12       14.75        7.43      9.57 o
  -8   4  12      243.63      227.57     15.65 o
  -6   4  12      201.35      228.62     20.73 o
  -4   4  12       85.79      100.63     16.06 o
  -2   4  12      189.30      217.50     17.51 o
   0   4  12      300.64      334.79     22.52 o
   2   4  12      319.61      327.50     25.22 o
   4   4  12        6.55       20.95     18.08 o
 -17   5  12        0.57      -10.60     27.30 o
 -15   5  12        2.46      -13.12     13.12 o
 -13   5  12        0.65       -0.06     12.43 o
 -11   5  12      228.86      201.72     23.54 o
  -9   5  12      153.69      154.21     17.02 o
  -7   5  12        7.84       -0.10      8.07 o
  -5   5  12      684.84      658.03     25.26 o
  -3   5  12        0.54       10.36     12.03 o
  -1   5  12      225.13      212.94     29.85 o
   1   5  12      192.28      234.25     22.21 o
   3   5  12        4.36       15.91     17.45 o
 -18   6  12       19.79       30.85     21.49 o
 -16   6  12      348.73      325.21     61.38 o
 -14   6  12      131.45       84.85     19.59 o
 -12   6  12      171.99      131.59     14.91 o
 -10   6  12      128.11      103.38     17.19 o
  -8   6  12       18.16       17.92     10.63 o
  -6   6  12      439.88      392.31     23.05 o
  -4   6  12      469.96      483.51     34.70 o
  -2   6  12     1317.01     1331.29     50.57 o
   0   6  12       84.80       81.36     37.15 o
   2   6  12        5.12        9.38     20.29 o
 -17   7  12       24.39        9.94     18.69 o
 -15   7  12       20.83       15.40     16.31 o
 -13   7  12       73.94       69.00     18.62 o
 -11   7  12        4.38       -0.53     10.35 o
  -9   7  12       46.49       35.23     11.33 o
  -7   7  12       29.58       29.99     12.09 o
  -5   7  12      282.90      244.01     26.24 o
  -3   7  12       46.88       31.74     12.90 o
  -1   7  12       39.35       52.39     23.00 o
   1   7  12       12.84       36.00     18.16 o
 -16   8  12        1.23      -14.79     16.41 o
 -14   8  12       16.63       -0.68     10.32 o
 -12   8  12       19.40        5.46      9.89 o
 -10   8  12       46.09       16.09     16.40 o
  -8   8  12        9.77        8.97     11.89 o
  -6   8  12        9.95        5.61     11.68 o
  -4   8  12      278.05      230.26     20.53 o
  -2   8  12       80.08       81.04     14.48 o
   0   8  12        1.02       12.26     18.00 o
 -15   9  12        0.92      -13.00     13.00 o
 -13   9  12      279.92      285.67     34.75 o
 -11   9  12      334.65      337.82     26.33 o
  -9   9  12        3.63       -0.21     11.34 o
  -7   9  12        0.04       -4.17     10.10 o
  -5   9  12      482.85      415.27     25.89 o
  -3   9  12      137.81      124.59     15.59 o
  -1   9  12       13.74       25.86     16.15 o
 -12  10  12       57.26       68.57     19.70 o
 -10  10  12       18.05       15.21     13.16 o
  -8  10  12       33.34       16.65     10.60 o
  -6  10  12        0.73        3.54     11.54 o
  -4  10  12       23.56       21.88     13.05 o
  -2  10  12      623.90      657.89     36.21 o
 -11  11  12      197.50      131.72     28.03 o
  -9  11  12       61.44       50.52     13.30 o
  -7  11  12        7.64        0.32     12.32 o
  -5  11  12       42.58       23.89     13.52 o
 -17   1  13        0.06      -15.26     15.26 o
 -15   1  13       14.96        6.07     16.17 o
 -13   1  13      453.31      353.33     39.19 o
 -11   1  13      283.06      295.05     26.01 o
  -9   1  13      168.92      190.63     22.87 o
  -7   1  13      183.66      215.78     30.17 o
  -5   1  13       21.92       19.04     11.94 o
  -3   1  13        7.31       25.25     11.01 o
  -1   1  13       21.20       37.45     12.58 o
   1   1  13       19.27       44.69     13.83 o
 -18   2  13        6.20       24.40     19.71 o
 -16   2  13        8.62       -5.32     13.61 o
 -14   2  13      109.14      112.37     17.67 o
 -12   2  13       10.56        0.18     20.03 o
 -10   2  13      545.75      579.41     35.71 o
  -8   2  13       95.62      100.89     25.63 o
  -6   2  13        9.02       15.69     11.37 o
  -4   2  13       36.46       32.33     13.20 o
  -2   2  13      759.63      788.13     30.60 o
   0   2  13        0.02       15.88     12.30 o
   2   2  13       30.29       38.60     16.35 o
 -17   3  13      170.60      168.52     39.28 o
 -15   3  13        1.86       -9.33     13.56 o
 -13   3  13       63.57       55.31     15.21 o
 -11   3  13       47.04       46.17     14.50 o
  -9   3  13      414.53      427.22     24.47 o
  -7   3  13      205.99      214.68     31.12 o
  -5   3  13       46.00       53.23     14.14 o
  -3   3  13       30.44       24.87     13.84 o
  -1   3  13      474.30      496.38     27.24 o
   1   3  13      134.27      209.96     22.02 o
 -16   4  13       15.40        8.72     21.18 o
 -14   4  13        7.47      -14.35     20.81 o
 -12   4  13        1.19       -4.00     12.20 o
 -10   4  13      113.90       97.22     13.52 o
  -8   4  13      182.88      196.54     23.21 o
  -6   4  13        4.14        1.10     11.49 o
  -4   4  13        5.64       12.79     12.76 o
  -2   4  13      319.83      371.22     27.66 o
   0   4  13      290.65      367.20     26.43 o
 -17   5  13       16.42       22.22     20.06 o
 -15   5  13      372.50      274.59     47.59 o
 -13   5  13       15.56        9.73     13.88 o
 -11   5  13       42.59       35.52     11.44 o
  -9   5  13       83.94       82.35     14.27 o
  -7   5  13       29.20       24.97     12.57 o
  -5   5  13       23.90       37.01     21.56 o
  -3   5  13      478.86      527.98     34.26 o
  -1   5  13      112.03      126.53     23.41 o
   1   5  13       81.39       91.19     18.71 o
 -16   6  13      620.29      691.16     48.77 o
 -14   6  13      192.67      169.56     51.38 o
 -12   6  13       30.33       13.34     11.11 o
 -10   6  13      355.72      372.96     23.53 o
  -8   6  13      104.76      122.97     19.88 o
  -6   6  13       40.62       49.73     14.93 o
  -4   6  13       98.96       90.21     23.11 o
  -2   6  13      579.88      729.32     75.04 o
   0   6  13       43.20       74.62     24.35 o
 -15   7  13        7.69       25.09     19.73 o
 -13   7  13       93.52       47.07     14.02 o
 -11   7  13       34.56       26.32     12.43 o
  -9   7  13       37.70       37.23     10.83 o
  -7   7  13       89.60       69.85     14.41 o
  -5   7  13      103.86       90.04     17.31 o
  -3   7  13      120.96      138.32     23.16 o
  -1   7  13      236.93      289.73     37.75 o
 -14   8  13        0.01       -7.76     16.65 o
 -12   8  13      121.41      125.94     39.91 o
 -10   8  13      121.39       76.15     15.32 o
  -8   8  13       18.04       10.30     12.15 o
  -6   8  13        1.42        0.62     12.36 o
  -4   8  13      185.49      166.11     40.71 o
  -2   8  13       27.58       89.37     26.29 o
 -11   9  13        5.16        0.53     12.26 o
  -9   9  13       29.13        8.28     12.82 o
  -7   9  13       25.59        6.07     13.55 o
  -5   9  13       37.32        7.74     14.93 o
 -14   0  14      837.46      660.75     53.23 o
 -12   0  14        1.74       -7.34     19.22 o
 -10   0  14      110.09      142.45     30.31 o
  -8   0  14      170.74      127.43     30.66 o
  -6   0  14      140.55      100.83     30.21 o
  -4   0  14       59.55      119.62     27.12 o
  -2   0  14        0.03       22.08     34.36 o
 -13   1  14       24.19       13.36     22.46 o
 -11   1  14       15.81       -6.99     13.61 o
  -9   1  14      160.80      171.57     23.51 o
  -7   1  14       50.17       41.11     17.62 o
  -5   1  14       26.60       41.73     15.70 o
  -3   1  14        9.17       13.67     11.53 o
  -1   1  14      145.15      149.46     17.72 o
 -14   2  14        2.56        1.41     23.34 o
 -12   2  14      138.61      110.24     30.32 o
 -10   2  14        2.82       -2.62     19.43 o
  -8   2  14       15.04        1.14     14.28 o
  -6   2  14        9.18       32.66     13.21 o
  -4   2  14       65.61       90.62     17.06 o
  -2   2  14        4.85       23.76     14.86 o
 -15   3  14      144.37      109.69     24.42 o
 -13   3  14      301.02      304.32     44.20 o
 -11   3  14        3.20        4.88     23.26 o
  -9   3  14        0.83      -12.91     12.91 o
  -7   3  14       55.79       73.56     25.58 o
  -5   3  14        1.67       20.81     14.08 o
  -3   3  14       13.96       18.13     14.24 o
  -1   3  14        6.86       21.67     28.58 o
 -14   4  14      127.36      121.76     23.78 o
 -12   4  14       40.53       25.04     27.22 o
 -10   4  14      126.68      103.60     22.19 o
  -8   4  14        7.04       28.74     25.90 o
  -6   4  14       67.37      126.91     32.54 o
  -4   4  14       75.38       83.39     25.90 o
  -2   4  14      251.06      274.64     72.96 o
 -13   5  14       62.56       93.97     23.05 o
 -11   5  14      146.39       60.77     30.01 o
  -9   5  14       12.54       -7.24     12.02 o
  -7   5  14        0.82       21.56     12.51 o
  -5   5  14       42.67       55.29     23.89 o
  -3   5  14      206.50      242.38     55.25 o
 -12   6  14       20.64       11.78     17.46 o
 -10   6  14      361.14      349.33     20.50 o
  -8   6  14       66.43       94.96     16.68 o
  -6   6  14       12.58       28.60     38.71 o
  -4   6  14       99.34       99.02     39.61 o
 -11   7  14       42.96       26.12     14.38 o
  -9   7  14        8.47        3.10     12.35 o
  -7   7  14       10.95       10.46     18.36 o
 
